# Supplementary material for: Temperature Effects on Toxicokinetics of Organic Chemicals in Aquatic Organisms
Source: Environ Sci Technol. 2025 Oct 28;59(44):23984–90. doi: 10.1021/acs.est.5c00668 (PMC12613798; doi:10.1021/acs.est.5c00668)
Supplement: Supplementary file 1 [file es5c00668_si_001.xlsx]

## Sheet: Uptake
X	CAS	ECHA	S	SSSS	SSS	m [kg]	actual m [kg]	adult m [kg]	T [°C]	kuptake [L·kg-1·d-1]	source	DOI
1,2,3,4-tetrachlorobenzene	634-66-2	halobenzenes	Poecilia reticulata	Chordata	Osteichthyes	0.000108167	0.000108167	0.00021428	20	670	Van Hoogen and Opperhuizen 1988	https://doi.org/10.1002/etc.5620070304
1,2,3,4-tetrachlorobenzene	634-66-2	halobenzenes	Portunus pelagicus	Arthropoda	Crustacea	0.00027	0.00027	0.000197885	26	459.84	Mortimer and Connell 1994	https://doi.org/10.1006/eesa.1994.1054
1,2,3,4-tetrachlorobenzene	634-66-2	halobenzenes	Lymnaea stagnalis	Mollusca	Gastropoda	0.00065	0.00065	0.0007	20	141	Legierse 1998	https://doi.org/10.1016/S0166-445X(97)00092-1
1,2,3,4-tetrachlorobenzene	634-66-2	halobenzenes	Pimephales promelas	Chordata	Osteichthyes	4.5e-05	4.5e-05	0.002	20	1400	Sijm and van der Linde 1995	https://pubs.acs.org/doi/pdf/10.1021/es00011a011
1,2,3,4-tetrachlorobenzene	634-66-2	halobenzenes	Pimephales promelas	Chordata	Osteichthyes	6.8e-05	6.8e-05	0.002	20	2000	Sijm and van der Linde 1995	https://pubs.acs.org/doi/pdf/10.1021/es00011a011
1,2,3,4-tetrachlorobenzene	634-66-2	halobenzenes	Pimephales promelas	Chordata	Osteichthyes	0.00022	0.00022	0.002	20	1800	Sijm and van der Linde 1995	https://pubs.acs.org/doi/pdf/10.1021/es00011a011
1,2,3,4-tetrachlorobenzene	634-66-2	halobenzenes	Pimephales promelas	Chordata	Osteichthyes	0.00041	0.00041	0.002	20	1200	Sijm and van der Linde 1995	https://pubs.acs.org/doi/pdf/10.1021/es00011a011
1,2,3,4-tetrachlorobenzene	634-66-2	halobenzenes	Pimephales promelas	Chordata	Osteichthyes	0.00067	0.00067	0.002	20	2900	Sijm and van der Linde 1995	https://pubs.acs.org/doi/pdf/10.1021/es00011a011
1,2,3,4-tetrachlorobenzene	634-66-2	halobenzenes	Pimephales promelas	Chordata	Osteichthyes	0.00117	0.00117	0.002	20	1200	Sijm and van der Linde 1995	https://pubs.acs.org/doi/pdf/10.1021/es00011a011
1,2,3,4-tetrachloronaphthalene	20020-02-4	Chloronaphthalenes	Poecilia reticulata	Chordata	Osteichthyes	0.00035	0.00035	0.00021428	22	5011.87	Opperhuizen et al. 1985	https://doi.org/10.1016/0045-6535(85)90129-8
1,2,3,5-tetrachlorobenzene	634-90-2	halobenzenes	Poecilia reticulata	Chordata	Osteichthyes	0.00062	0.00062	0.00021428	21	1000	Könemann and Van Leeuwen 1980	https://doi.org/10.1016/0045-6535(80)90150-2
1,2,3,5-tetrachlorobenzene	634-90-2	halobenzenes	Lymnaea stagnalis	Mollusca	Gastropoda	0.00065	0.00065	0.0007	20	131	Legierse 1998	https://doi.org/10.1016/S0166-445X(97)00092-1
1,2,3-trichlorobenzene	87-61-6	halobenzenes	Poecilia reticulata	Chordata	Osteichthyes	0.000108167	0.000108167	0.00021428	20	780	Van Hoogen and Opperhuizen 1988	https://doi.org/10.1002/etc.5620070304
1,2,3-trichlorobenzene	87-61-6	halobenzenes	Portunus pelagicus	Arthropoda	Crustacea	0.00027	0.00027	0.000197885	26	183.36	Mortimer and Connell 1994	https://doi.org/10.1006/eesa.1994.1054
1,2,3-trichlorobenzene	87-61-6	halobenzenes	Poecilia reticulata	Chordata	Osteichthyes	0.00062	0.00062	0.00021428	21	316.228	Könemann and Van Leeuwen 1980	https://doi.org/10.1016/0045-6535(80)90150-2
1,2,3-trichlorobenzene	87-61-6	halobenzenes	Lymnaea stagnalis	Mollusca	Gastropoda	0.00065	0.00065	0.0007	20	23	Legierse 1998	https://doi.org/10.1016/S0166-445X(97)00092-1
1,2,3-trichlorobenzene	87-61-6	halobenzenes	Lymnaea stagnalis	Mollusca	Gastropoda	0.00065	0.00065	0.0007	20	25	Legierse 1998	https://doi.org/10.1016/S0166-445X(97)00092-1
1,2,3-trichlorobenzene	87-61-6	halobenzenes	Pimephales promelas	Chordata	Osteichthyes	4.5e-05	4.5e-05	0.002	20	700	Sijm and van der Linde 1995	https://pubs.acs.org/doi/pdf/10.1021/es00011a011
1,2,3-trichlorobenzene	87-61-6	halobenzenes	Pimephales promelas	Chordata	Osteichthyes	6.8e-05	6.8e-05	0.002	20	1000	Sijm and van der Linde 1995	https://pubs.acs.org/doi/pdf/10.1021/es00011a011
1,2,3-trichlorobenzene	87-61-6	halobenzenes	Pimephales promelas	Chordata	Osteichthyes	0.00022	0.00022	0.002	20	1300	Sijm and van der Linde 1995	https://pubs.acs.org/doi/pdf/10.1021/es00011a011
1,2,3-trichlorobenzene	87-61-6	halobenzenes	Pimephales promelas	Chordata	Osteichthyes	0.00041	0.00041	0.002	20	800	Sijm and van der Linde 1995	https://pubs.acs.org/doi/pdf/10.1021/es00011a011
1,2,3-trichlorobenzene	87-61-6	halobenzenes	Pimephales promelas	Chordata	Osteichthyes	0.00067	0.00067	0.002	20	1300	Sijm and van der Linde 1995	https://pubs.acs.org/doi/pdf/10.1021/es00011a011
1,2,3-trichlorobenzene	87-61-6	halobenzenes	Pimephales promelas	Chordata	Osteichthyes	0.00117	0.00117	0.002	20	800	Sijm and van der Linde 1995	https://pubs.acs.org/doi/pdf/10.1021/es00011a011
1,3,5,7-tetrachloronaphthalene	53555-64-9	Chloronaphthalenes	Poecilia reticulata	Chordata	Osteichthyes	0.00035	0.00035	0.00021428	22	933.254	Opperhuizen et al. 1985	https://doi.org/10.1016/0045-6535(85)90129-8
1,3,5,8-tetrachloronaphthalene	31604-28-1	Chloronaphthalenes	Poecilia reticulata	Chordata	Osteichthyes	0.00035	0.00035	0.00021428	22	1258.93	Opperhuizen et al. 1985	https://doi.org/10.1016/0045-6535(85)90129-8
1,3,5-tribromobenzene	626-39-1	halobenzenes	Poecilia reticulata	Chordata	Osteichthyes	9.8e-05	9.8e-05	0.00021428	22	707.946	Gobas et al. 1989	https://doi.org/10.1002/etc.5620080306
1,3,5-trichlorobenzene	108-70-3	halobenzenes	Poecilia reticulata	Chordata	Osteichthyes	0.00062	0.00062	0.00021428	21	301.995	Könemann and Van Leeuwen 1980	https://doi.org/10.1016/0045-6535(80)90150-2
1,3,5-trichlorobenzene	108-70-3	halobenzenes	Lymnaea stagnalis	Mollusca	Gastropoda	0.00065	0.00065	0.0007	20	7	Legierse 1998	https://doi.org/10.1016/S0166-445X(97)00092-1
1,3,7-trichloronaphthalene	55720-37-1	Chloronaphthalenes	Poecilia reticulata	Chordata	Osteichthyes	0.00035	0.00035	0.00021428	22	1380.38	Opperhuizen et al. 1985	https://doi.org/10.1016/0045-6535(85)90129-8
1,3-dichlorobenzene	541-73-1	halobenzenes	Pimephales promelas	Chordata	Osteichthyes	0.00261333	0.00261333	0.002	21	1104	De Wolf and Lieder 1998	https://doi.org/10.1016/S0045-6535(97)10062-5
1,4-dibromobenzene	106-37-6	halobenzenes	Poecilia reticulata	Chordata	Osteichthyes	9.8e-05	9.8e-05	0.00021428	22	128.825	Gobas et al. 1989	https://doi.org/10.1002/etc.5620080306
1,4-dichlorobenzene	106-46-7	halobenzenes	Portunus pelagicus	Arthropoda	Crustacea	0.00027	0.00027	0.000197885	26	70.08	Mortimer and Connell 1994	https://doi.org/10.1006/eesa.1994.1054
1,4-dichlorobenzene	106-46-7	halobenzenes	Poecilia reticulata	Chordata	Osteichthyes	0.00062	0.00062	0.00021428	21	97.7237	Könemann and Van Leeuwen 1980	https://doi.org/10.1016/0045-6535(80)90150-2
1,4-dichloronaphthalene	1825-31-6	Chloronaphthalenes	Poecilia reticulata	Chordata	Osteichthyes	0.00035	0.00035	0.00021428	22	1096.48	Opperhuizen et al. 1985	https://doi.org/10.1016/0045-6535(85)90129-8
1,8-dichloronaphthalene	2050-74-0	Chloronaphthalenes	Poecilia reticulata	Chordata	Osteichthyes	0.00035	0.00035	0.00021428	22	933.254	Opperhuizen et al. 1985	https://doi.org/10.1016/0045-6535(85)90129-8
2,2',3,3',4,4',5,5',6,6'-decachlorobiphenyl	2051-24-3	PCB	Poecilia reticulata	Chordata	Osteichthyes	9.8e-05	9.8e-05	0.00021428	22	41.6869	Gobas et al. 1989	https://doi.org/10.1002/etc.5620080306
2,2',3,3',4,4',5,5',6,6'-decachlorobiphenyl	2051-24-3	PCB	Brachydanio rerio	Chordata	Osteichthyes	0.000243	0.000243	0.0003	22	3640	Fox et al. 1994	https://doi.org/10.1006/eesa.1994.1038
2,2',3,3',4,4',5,5',6,6'-decachlorobiphenyl	2051-24-3	PCB	Poecilia reticulata	Chordata	Osteichthyes	0.000187083	0.000187083	0.00021428	22.5	40	Bruggeman et al. 1984	https://doi.org/10.1080/02772248409357024
2,2',3,3',4,4',5,5',6-nonachlorobiphenyl	40186-72-9	PCB	Brachydanio rerio	Chordata	Osteichthyes	0.000243	0.000243	0.0003	22	4940	Fox et al. 1994	https://doi.org/10.1006/eesa.1994.1038
2,2',3,3',4,4',5,5'-octachlorobiphenyl	35694-08-7	PCB	Brachydanio rerio	Chordata	Osteichthyes	0.000243	0.000243	0.0003	22	5640	Fox et al. 1994	https://doi.org/10.1006/eesa.1994.1038
2,2',3,3',4,4',5,5'-octachlorobiphenyl	35694-08-7	PCB	Poecilia reticulata	Chordata	Osteichthyes	0.000187083	0.000187083	0.00021428	22.5	150	Bruggeman et al. 1984	https://doi.org/10.1080/02772248409357024
2,2',3,3',4,4',5,6-octachlorobiphenyl	52663-78-2	PCB	Brachydanio rerio	Chordata	Osteichthyes	0.000243	0.000243	0.0003	22	5640	Fox et al. 1994	https://doi.org/10.1006/eesa.1994.1038
2,2',3,3',4,4'-hexachlorobiphenyl	38380-07-3	PCB	Brachydanio rerio	Chordata	Osteichthyes	0.000243	0.000243	0.0003	22	4970	Fox et al. 1994	https://doi.org/10.1006/eesa.1994.1038
2,2',3,3',4,5,5',6-octachlorobiphenyl	68194-17-2	PCB	Brachydanio rerio	Chordata	Osteichthyes	0.000243	0.000243	0.0003	22	5950	Fox et al. 1994	https://doi.org/10.1006/eesa.1994.1038
2,2',3,3',5,5',6,6'-octachlorobiphenyl	2136-99-4	PCB	Brachydanio rerio	Chordata	Osteichthyes	0.000243	0.000243	0.0003	22	5070	Fox et al. 1994	https://doi.org/10.1006/eesa.1994.1038
2,2',3,3',6,6'-hexachlorobiphenyl	38411-22-2	PCB	Brachydanio rerio	Chordata	Osteichthyes	0.000243	0.000243	0.0003	22	4300	Fox et al. 1994	https://doi.org/10.1006/eesa.1994.1038
2,2',3,4,4',5',6-heptachlorobiphenyl	52663-69-1	PCB	Brachydanio rerio	Chordata	Osteichthyes	0.000243	0.000243	0.0003	22	6000	Fox et al. 1994	https://doi.org/10.1006/eesa.1994.1038
2,2',3,4,4',5'-hexachlorobiphenyl	35065-28-2	PCB	Brachydanio rerio	Chordata	Osteichthyes	0.000243	0.000243	0.0003	22	4770	Fox et al. 1994	https://doi.org/10.1006/eesa.1994.1038
2,2',3,4,5,5',6-heptachlorobiphenyl	52712-05-7	PCB	Brachydanio rerio	Chordata	Osteichthyes	0.000243	0.000243	0.0003	22	6000	Fox et al. 1994	https://doi.org/10.1006/eesa.1994.1038
2,2',3,4,5,5'-hexachlorobiphenyl	52712-04-6	PCB	Brachydanio rerio	Chordata	Osteichthyes	0.000243	0.000243	0.0003	22	4910	Fox et al. 1994	https://doi.org/10.1006/eesa.1994.1038
2,2',3,4,5'-pentachlorobiphenyl	38380-02-8	PCB	Brachydanio rerio	Chordata	Osteichthyes	0.000243	0.000243	0.0003	22	3360	Fox et al. 1994	https://doi.org/10.1006/eesa.1994.1038
2,2',3',4,5-pentachlorobiphenyl	41464-51-1	PCB	Brachydanio rerio	Chordata	Osteichthyes	0.000243	0.000243	0.0003	22	3400	Fox et al. 1994	https://doi.org/10.1006/eesa.1994.1038
2,2',3,5,5',6-hexachlorobiphenyl	52663-63-5	PCB	Brachydanio rerio	Chordata	Osteichthyes	0.000243	0.000243	0.0003	22	4220	Fox et al. 1994	https://doi.org/10.1006/eesa.1994.1038
2,2',3,5',6-pentachlorobiphenyl	38379-99-6	PCB	Chironomus tentans	Arthropoda	Insecta	1.49775e-07		1.49775e-07	21.5	12192	Novak et al. 1990	https://doi.org/10.1016/0043-1354(90)90007-S
2,2',3,5'-tetrachlorobiphenyl	41464-39-5	PCB	Brachydanio rerio	Chordata	Osteichthyes	0.000243	0.000243	0.0003	22	3200	Fox et al. 1994	https://doi.org/10.1006/eesa.1994.1038
2,2',4,4',5,5'-hexabromodiphenylether	68631-49-2	bromodiphenylethers	Mytilus edulis	Mollusca	Bivalvia	0.00027	0.00027	0.0623319	7	1900	Gustafsson et al. 1999	https://doi.org/10.1002/etc.5620180621
2,2',4,4',5,5'-hexachlorobiphenyl	35065-27-1	PCB	Mytilus edulis	Mollusca	Bivalvia	0.00027	0.00027	0.0623319	7	570	Gustafsson et al. 1999	https://doi.org/10.1002/etc.5620180621
2,2',4,4',5,5'-hexachlorobiphenyl	35065-27-1	PCB	Brachydanio rerio	Chordata	Osteichthyes	0.000243	0.000243	0.0003	22	4660	Fox et al. 1994	https://doi.org/10.1006/eesa.1994.1038
2,2',4,4',5,5'-hexachlorobiphenyl	35065-27-1	PCB	Mytilus edulis	Mollusca	Bivalvia	0.0623319		0.0623319	9	216	Björk and Gilek 1997	https://doi.org/10.1016/S0166-445X(96)00837-5
2,2',4,4',5,5'-hexachlorobiphenyl	35065-27-1	PCB	Mytilus edulis	Mollusca	Bivalvia	0.0623319		0.0623319	9	4800	Björk and Gilek 1997	https://doi.org/10.1016/S0166-445X(96)00837-5
2,2',4,4',5,5'-hexachlorobiphenyl	35065-27-1	PCB	Mytilus edulis	Mollusca	Bivalvia	0.0623319		0.0623319	9	4800	Björk and Gilek 1997	https://doi.org/10.1016/S0166-445X(96)00837-5
2,2',4,4',5,5'-hexachlorobiphenyl	35065-27-1	PCB	Mytilus edulis	Mollusca	Bivalvia	0.0623319		0.0623319	9	16800	Björk and Gilek 1997	https://doi.org/10.1016/S0166-445X(96)00837-5
2,2',4,4',5,5'-hexachlorobiphenyl	35065-27-1	PCB	Mytilus edulis	Mollusca	Bivalvia	0.0623319		0.0623319	9	8400	Björk and Gilek 1997	https://doi.org/10.1016/S0166-445X(96)00837-5
2,2',4,4',5,5'-hexachlorobiphenyl	35065-27-1	PCB	Mytilus edulis	Mollusca	Bivalvia	0.0623319		0.0623319	9	3600	Björk and Gilek 1997	https://doi.org/10.1016/S0166-445X(96)00837-5
2,2',4,4',5,5'-hexachlorobiphenyl	35065-27-1	PCB	Mytilus edulis	Mollusca	Bivalvia	0.0623319		0.0623319	9	2880	Björk and Gilek 1997	https://doi.org/10.1016/S0166-445X(96)00837-5
2,2',4,4',5,5'-hexachlorobiphenyl	35065-27-1	PCB	Mytilus edulis	Mollusca	Bivalvia	0.0623319		0.0623319	9	1440	Björk and Gilek 1997	https://doi.org/10.1016/S0166-445X(96)00837-5
2,2',4,4',5,5'-hexachlorobiphenyl	35065-27-1	PCB	Mytilus edulis	Mollusca	Bivalvia	0.0623319		0.0623319	9	600	Björk and Gilek 1997	https://doi.org/10.1016/S0166-445X(96)00837-5
2,2',4,4',5,5'-hexachlorobiphenyl	35065-27-1	PCB	Lumbriculus variegatus	Annelida	Oligochaeta	8.5e-06	8.5e-06	2.44e-06	21	3213.6	Fisher et al. 1999	https://doi.org/10.1016/S0166-445X(98)00103-9
2,2',4,4',5,5'-hexachlorobiphenyl	35065-27-1	PCB	Mysis relicta	Arthropoda	Crustacea	8e-06		8e-06	4	1380	Evans and Landrum 1989	https://doi.org/10.1016/S0380-1330(89)71513-6
2,2',4,4',5,5'-hexachlorobiphenyl	35065-27-1	PCB	Pontoporeia hoyi	Arthropoda	Crustacea	7e-06	7e-06	6.27273e-06	4	1284	Evans and Landrum 1989	https://doi.org/10.1016/S0380-1330(89)71513-6
2,2',4,4',5,5'-hexachlorobiphenyl	35065-27-1	PCB	Poecilia reticulata	Chordata	Osteichthyes	0.000187083	0.000187083	0.00021428	22.5	800	Bruggeman et al. 1984	https://doi.org/10.1080/02772248409357024
2,2',4,4',5,5'-hexachlorobiphenyl	35065-27-1	PCB	Pimephales promelas	Chordata	Osteichthyes	6.8e-05	6.8e-05	0.002	20	11000	Sijm and van der Linde 1995	https://pubs.acs.org/doi/pdf/10.1021/es00011a011
2,2',4,4',5,5'-hexachlorobiphenyl	35065-27-1	PCB	Pimephales promelas	Chordata	Osteichthyes	0.00022	0.00022	0.002	20	5900	Sijm and van der Linde 1995	https://pubs.acs.org/doi/pdf/10.1021/es00011a011
2,2',4,4',5,5'-hexachlorobiphenyl	35065-27-1	PCB	Pimephales promelas	Chordata	Osteichthyes	0.00041	0.00041	0.002	20	6300	Sijm and van der Linde 1995	https://pubs.acs.org/doi/pdf/10.1021/es00011a011
2,2',4,4',5,5'-hexachlorobiphenyl	35065-27-1	PCB	Pimephales promelas	Chordata	Osteichthyes	0.00067	0.00067	0.002	20	3400	Sijm and van der Linde 1995	https://pubs.acs.org/doi/pdf/10.1021/es00011a011
2,2',4,4',5,5'-hexachlorobiphenyl	35065-27-1	PCB	Pimephales promelas	Chordata	Osteichthyes	0.00117	0.00117	0.002	20	1100	Sijm and van der Linde 1995	https://pubs.acs.org/doi/pdf/10.1021/es00011a011
2,2',4,4',5,5'-hexachlorobiphenyl	35065-27-1	PCB	Hyalella azteca	Arthropoda	Crustacea	1.749e-05		1.749e-05	21	6040.8	Nuutinen et al. 2003	https://doi.org/10.1007/s00244-002-2127-x
2,2',4,4',5-pentabromodiphenylether	60348-60-9	bromodiphenylethers	Mytilus edulis	Mollusca	Bivalvia	0.00027	0.00027	0.0623319	7	17000	Gustafsson et al. 1999	https://doi.org/10.1002/etc.5620180621
2,2',4,4',6,6'-hexabromobiphenyl	59261-08-4	PCB	Poecilia reticulata	Chordata	Osteichthyes	9.8e-05	9.8e-05	0.00021428	22	323.594	Gobas et al. 1989	https://doi.org/10.1002/etc.5620080306
2,2',4,4'-tetrabromodiphenylether	5436-43-1	bromodiphenylethers	Mytilus edulis	Mollusca	Bivalvia	0.00027	0.00027	0.0623319	7	12000	Gustafsson et al. 1999	https://doi.org/10.1002/etc.5620180621
2,2',4,4'-tetrachlorobiphenyl	2437-79-8	PCB	Chironomus tentans	Arthropoda	Insecta	1.49775e-07		1.49775e-07	21.5	11616	Novak et al. 1990	https://doi.org/10.1016/0043-1354(90)90007-S
2,2',4,4'-tetrachlorobiphenyl	2437-79-8	PCB	Lumbriculus variegatus	Annelida	Oligochaeta	8.5e-06	8.5e-06	2.44e-06	21	3254.4	Fisher et al. 1999	https://doi.org/10.1016/S0166-445X(98)00103-9
2,2',4,5,5'-pentachlorobiphenyl	37680-73-2	PCB	Brachydanio rerio	Chordata	Osteichthyes	0.000243	0.000243	0.0003	22	3200	Fox et al. 1994	https://doi.org/10.1006/eesa.1994.1038
2,2',4,5,5'-pentachlorobiphenyl	37680-73-2	PCB	Chironomus tentans	Arthropoda	Insecta	1.49775e-07		1.49775e-07	21.5	6120	Novak et al. 1990	https://doi.org/10.1016/0043-1354(90)90007-S
2,2',4,5'-tetrachlorobiphenyl	41464-40-8	PCB	Mytilus edulis	Mollusca	Bivalvia	0.0623319		0.0623319	8	480	Björk and Gilek 1999	https://doi.org/10.1002/etc.5620180424
2,2',4,5'-tetrachlorobiphenyl	41464-40-8	PCB	Mytilus edulis	Mollusca	Bivalvia	0.0623319		0.0623319	8	4800	Björk and Gilek 1999	https://doi.org/10.1002/etc.5620180424
2,2',4,5'-tetrachlorobiphenyl	41464-40-8	PCB	Mytilus edulis	Mollusca	Bivalvia	0.0623319		0.0623319	8	8400	Björk and Gilek 1999	https://doi.org/10.1002/etc.5620180424
2,2',4,5'-tetrachlorobiphenyl	41464-40-8	PCB	Mytilus edulis	Mollusca	Bivalvia	0.0623319		0.0623319	8	9600	Björk and Gilek 1999	https://doi.org/10.1002/etc.5620180424
2,2',4,5'-tetrachlorobiphenyl	41464-40-8	PCB	Mytilus edulis	Mollusca	Bivalvia	0.0623319		0.0623319	8	6000	Björk and Gilek 1999	https://doi.org/10.1002/etc.5620180424
2,2',4,5'-tetrachlorobiphenyl	41464-40-8	PCB	Mytilus edulis	Mollusca	Bivalvia	0.0623319		0.0623319	8	4080	Björk and Gilek 1999	https://doi.org/10.1002/etc.5620180424
2,2',4,5'-tetrachlorobiphenyl	41464-40-8	PCB	Mytilus edulis	Mollusca	Bivalvia	0.0623319		0.0623319	8	2880	Björk and Gilek 1999	https://doi.org/10.1002/etc.5620180424
2,2',4,5'-tetrachlorobiphenyl	41464-40-8	PCB	Mytilus edulis	Mollusca	Bivalvia	0.0623319		0.0623319	8	960	Björk and Gilek 1999	https://doi.org/10.1002/etc.5620180424
2,2',4,5'-tetrachlorobiphenyl	41464-40-8	PCB	Mytilus edulis	Mollusca	Bivalvia	0.0623319		0.0623319	8	960	Björk and Gilek 1999	https://doi.org/10.1002/etc.5620180424
2,2',4,5'-tetrachlorobiphenyl	41464-40-8	PCB	Brachydanio rerio	Chordata	Osteichthyes	0.000243	0.000243	0.0003	22	3200	Fox et al. 1994	https://doi.org/10.1006/eesa.1994.1038
2,2',4,5'-tetrachlorobiphenyl	41464-40-8	PCB	Chironomus tentans	Arthropoda	Insecta	1.49775e-07		1.49775e-07	21.5	11208	Novak et al. 1990	https://doi.org/10.1016/0043-1354(90)90007-S
2,2',4,6-tetrachlorobiphenyl	62796-65-0	PCB	Chironomus tentans	Arthropoda	Insecta	1.49775e-07		1.49775e-07	21.5	4152	Novak et al. 1990	https://doi.org/10.1016/0043-1354(90)90007-S
2,2',4-trichlorobiphenyl	37680-66-3	PCB	Chironomus tentans	Arthropoda	Insecta	1.49775e-07		1.49775e-07	21.5	4632	Novak et al. 1990	https://doi.org/10.1016/0043-1354(90)90007-S
2,2',5,5'-tetrabromobiphenyl	59080-37-4		Poecilia reticulata	Chordata	Osteichthyes	9.8e-05	9.8e-05	0.00021428	22	912.011	Gobas et al. 1989	https://doi.org/10.1002/etc.5620080306
2,2',5,5'-tetrachlorobiphenyl	35693-99-3	PCB	Poecilia reticulata	Chordata	Osteichthyes	9.8e-05	9.8e-05	0.00021428	22	1122.02	Gobas et al. 1989	https://doi.org/10.1002/etc.5620080306
2,2',5,5'-tetrachlorobiphenyl	35693-99-3	PCB	Mytilus edulis	Mollusca	Bivalvia	0.00027	0.00027	0.0623319	7	2000	Gustafsson et al. 1999	https://doi.org/10.1002/etc.5620180621
2,2',5,5'-tetrachlorobiphenyl	35693-99-3	PCB	Brachydanio rerio	Chordata	Osteichthyes	0.000243	0.000243	0.0003	22	3230	Fox et al. 1994	https://doi.org/10.1006/eesa.1994.1038
2,2',5,5'-tetrachlorobiphenyl	35693-99-3	PCB	Chironomus tentans	Arthropoda	Insecta	1.49775e-07		1.49775e-07	21.5	8616	Novak et al. 1990	https://doi.org/10.1016/0043-1354(90)90007-S
2,2',5,5'-tetrachlorobiphenyl	35693-99-3	PCB	Carassius auratus	Chordata	Osteichthyes	0.005	0.005	0.015	23	74	Bruggeman et al. 1981	https://doi.org/10.1016/0045-6535(81)90082-5
2,2',5,5'-tetrachlorobiphenyl	35693-99-3	PCB	Poecilia reticulata	Chordata	Osteichthyes	0.000187083	0.000187083	0.00021428	22.5	1200	Bruggeman et al. 1984	https://doi.org/10.1080/02772248409357024
2,2',5,5'-tetrachlorobiphenyl	35693-99-3	PCB	Pimephales promelas	Chordata	Osteichthyes	4.5e-05	4.5e-05	0.002	20	5900	Sijm and van der Linde 1995	https://pubs.acs.org/doi/pdf/10.1021/es00011a011
2,2',5,5'-tetrachlorobiphenyl	35693-99-3	PCB	Pimephales promelas	Chordata	Osteichthyes	6.8e-05	6.8e-05	0.002	20	18000	Sijm and van der Linde 1995	https://pubs.acs.org/doi/pdf/10.1021/es00011a011
2,2',5,5'-tetrachlorobiphenyl	35693-99-3	PCB	Pimephales promelas	Chordata	Osteichthyes	0.00022	0.00022	0.002	20	4700	Sijm and van der Linde 1995	https://pubs.acs.org/doi/pdf/10.1021/es00011a011
2,2',5,5'-tetrachlorobiphenyl	35693-99-3	PCB	Pimephales promelas	Chordata	Osteichthyes	0.00041	0.00041	0.002	20	3800	Sijm and van der Linde 1995	https://pubs.acs.org/doi/pdf/10.1021/es00011a011
2,2',5,5'-tetrachlorobiphenyl	35693-99-3	PCB	Pimephales promelas	Chordata	Osteichthyes	0.00067	0.00067	0.002	20	1800	Sijm and van der Linde 1995	https://pubs.acs.org/doi/pdf/10.1021/es00011a011
2,2',5,5'-tetrachlorobiphenyl	35693-99-3	PCB	Pimephales promelas	Chordata	Osteichthyes	0.00117	0.00117	0.002	20	1500	Sijm and van der Linde 1995	https://pubs.acs.org/doi/pdf/10.1021/es00011a011
2,2',5-trichlorobiphenyl	37680-65-2	PCB	Brachydanio rerio	Chordata	Osteichthyes	0.000243	0.000243	0.0003	22	3760	Fox et al. 1994	https://doi.org/10.1006/eesa.1994.1038
2,2',5-trichlorobiphenyl	37680-65-2	PCB	Chironomus tentans	Arthropoda	Insecta	1.49775e-07		1.49775e-07	21.5	4464	Novak et al. 1990	https://doi.org/10.1016/0043-1354(90)90007-S
2,2',5-trichlorobiphenyl	37680-65-2	PCB	Carassius auratus	Chordata	Osteichthyes	0.005	0.005	0.015	23	950	Bruggeman et al. 1981	https://doi.org/10.1016/0045-6535(81)90082-5
2,2',6,6'-tetrachlorobiphenyl	15968-05-5	PCB	Brachydanio rerio	Chordata	Osteichthyes	0.000243	0.000243	0.0003	22	2740	Fox et al. 1994	https://doi.org/10.1006/eesa.1994.1038
2,2',6-trichlorobiphenyl	38444-73-4	PCB	Chironomus tentans	Arthropoda	Insecta	1.49775e-07		1.49775e-07	21.5	15120	Novak et al. 1990	https://doi.org/10.1016/0043-1354(90)90007-S
2,2'-bithiophene	492-97-7		Poecilia reticulata	Chordata	Osteichthyes	0.000135	0.000135	0.00021428	23	1123.2	De Voogt et al. 1991	https://doi.org/10.1016/0166-445X(91)90015-2
2,2'-dichlorobiphenyl	13029-08-8	PCB	Chironomus tentans	Arthropoda	Insecta	1.49775e-07		1.49775e-07	21.5	5688	Novak et al. 1990	https://doi.org/10.1016/0043-1354(90)90007-S
2,3,3',4,4'-pentachlorobiphenyl	32598-14-4	PCB	Brachydanio rerio	Chordata	Osteichthyes	3.9e-07	3.9e-07	0.0003	27	7660.8	Petersen and Kristensen 1998	https://doi.org/10.1002/etc.5620170724
2,3,3',4,4'-pentachlorobiphenyl	32598-14-4	PCB	Gadus morhua	Chordata	Osteichthyes	5.96e-07	5.96e-07	25	6.5	2649.6	Petersen and Kristensen 1998	https://doi.org/10.1002/etc.5620170724
2,3,3',6-tetrachlorobiphenyl	74472-33-6	PCB	Chironomus tentans	Arthropoda	Insecta	1.49775e-07		1.49775e-07	21.5	6000	Novak et al. 1990	https://doi.org/10.1016/0043-1354(90)90007-S
2,3',4,4',5-pentachlorobiphenyl	31508-00-6	PCB	Mytilus edulis	Mollusca	Bivalvia	0.00027	0.00027	0.0623319	7	1400	Gustafsson et al. 1999	https://doi.org/10.1002/etc.5620180621
2,3,4,4'-tetrachlorobiphenyl	33025-41-1	PCB	Chironomus tentans	Arthropoda	Insecta	1.49775e-07		1.49775e-07	21.5	44400	Novak et al. 1990	https://doi.org/10.1016/0043-1354(90)90007-S
2,3',4,4'-tetrachlorobiphenyl	32598-10-0	PCB	Chironomus tentans	Arthropoda	Insecta	1.49775e-07		1.49775e-07	21.5	15984	Novak et al. 1990	https://doi.org/10.1016/0043-1354(90)90007-S
2,3',4',5-tetrachlorobiphenyl	32598-11-1	PCB	Brachydanio rerio	Chordata	Osteichthyes	0.000243	0.000243	0.0003	22	3340	Fox et al. 1994	https://doi.org/10.1006/eesa.1994.1038
2,3',4',5-tetrachlorobiphenyl	32598-11-1	PCB	Chironomus tentans	Arthropoda	Insecta	1.49775e-07		1.49775e-07	21.5	19488	Novak et al. 1990	https://doi.org/10.1016/0043-1354(90)90007-S
2,3',4',5-tetrachlorobiphenyl	32598-11-1	PCB	Carassius auratus	Chordata	Osteichthyes	0.005	0.005	0.015	23	42	Bruggeman et al. 1981	https://doi.org/10.1016/0045-6535(81)90082-5
2,3,4',6-tetrachlorobiphenyl	52663-58-8	PCB	Chironomus tentans	Arthropoda	Insecta	1.49775e-07		1.49775e-07	21.5	13464	Novak et al. 1990	https://doi.org/10.1016/0043-1354(90)90007-S
2,3',5-trichlorobiphenyl	38444-81-4	PCB	Chironomus tentans	Arthropoda	Insecta	1.49775e-07		1.49775e-07	21.5	4608	Novak et al. 1990	https://doi.org/10.1016/0043-1354(90)90007-S
2,3-dichloronaphthalene	2050-75-1	Chloronaphthalenes	Poecilia reticulata	Chordata	Osteichthyes	0.00035	0.00035	0.00021428	22	1122.02	Opperhuizen et al. 1985	https://doi.org/10.1016/0045-6535(85)90129-8
2,4,4'-trichlorobiphenyl	7012-37-5	PCB	Chironomus tentans	Arthropoda	Insecta	1.49775e-07		1.49775e-07	21.5	13608	Novak et al. 1990	https://doi.org/10.1016/0043-1354(90)90007-S
2,4,5-trichlorobiphenyl	15862-07-4	PCB	Poecilia reticulata	Chordata	Osteichthyes	9.8e-05	9.8e-05	0.00021428	22	380.189	Gobas et al. 1989	https://doi.org/10.1002/etc.5620080306
2,4',5-trichlorobiphenyl	16606-02-3	PCB	Brachydanio rerio	Chordata	Osteichthyes	3.9e-07	3.9e-07	0.0003	27	11916	Petersen and Kristensen 1998	https://doi.org/10.1002/etc.5620170724
2,4',5-trichlorobiphenyl	16606-02-3	PCB	Gadus morhua	Chordata	Osteichthyes	5.96e-07	5.96e-07	25	6.5	3043.2	Petersen and Kristensen 1998	https://doi.org/10.1002/etc.5620170724
2,4',5-trichlorobiphenyl	16606-02-3	PCB	Mytilus edulis	Mollusca	Bivalvia	0.0623319		0.0623319	8	720	Björk and Gilek 1999	https://doi.org/10.1002/etc.5620180424
2,4',5-trichlorobiphenyl	16606-02-3	PCB	Mytilus edulis	Mollusca	Bivalvia	0.0623319		0.0623319	8	5040	Björk and Gilek 1999	https://doi.org/10.1002/etc.5620180424
2,4',5-trichlorobiphenyl	16606-02-3	PCB	Mytilus edulis	Mollusca	Bivalvia	0.0623319		0.0623319	8	5040	Björk and Gilek 1999	https://doi.org/10.1002/etc.5620180424
2,4',5-trichlorobiphenyl	16606-02-3	PCB	Mytilus edulis	Mollusca	Bivalvia	0.0623319		0.0623319	8	5280	Björk and Gilek 1999	https://doi.org/10.1002/etc.5620180424
2,4',5-trichlorobiphenyl	16606-02-3	PCB	Mytilus edulis	Mollusca	Bivalvia	0.0623319		0.0623319	8	5040	Björk and Gilek 1999	https://doi.org/10.1002/etc.5620180424
2,4',5-trichlorobiphenyl	16606-02-3	PCB	Mytilus edulis	Mollusca	Bivalvia	0.0623319		0.0623319	8	2880	Björk and Gilek 1999	https://doi.org/10.1002/etc.5620180424
2,4',5-trichlorobiphenyl	16606-02-3	PCB	Mytilus edulis	Mollusca	Bivalvia	0.0623319		0.0623319	8	2880	Björk and Gilek 1999	https://doi.org/10.1002/etc.5620180424
2,4',5-trichlorobiphenyl	16606-02-3	PCB	Mytilus edulis	Mollusca	Bivalvia	0.0623319		0.0623319	8	1920	Björk and Gilek 1999	https://doi.org/10.1002/etc.5620180424
2,4',5-trichlorobiphenyl	16606-02-3	PCB	Mytilus edulis	Mollusca	Bivalvia	0.0623319		0.0623319	8	2160	Björk and Gilek 1999	https://doi.org/10.1002/etc.5620180424
2,4',5-trichlorobiphenyl	16606-02-3	PCB	Mytilus edulis	Mollusca	Bivalvia	0.00027	0.00027	0.0623319	7	1400	Gustafsson et al. 1999	https://doi.org/10.1002/etc.5620180621
2,4',5-trichlorobiphenyl	16606-02-3	PCB	Brachydanio rerio	Chordata	Osteichthyes	0.000243	0.000243	0.0003	22	3950	Fox et al. 1994	https://doi.org/10.1006/eesa.1994.1038
2,4',5-trichlorobiphenyl	16606-02-3	PCB	Chironomus tentans	Arthropoda	Insecta	1.49775e-07		1.49775e-07	21.5	10536	Novak et al. 1990	https://doi.org/10.1016/0043-1354(90)90007-S
2,4',5-trichlorobiphenyl	16606-02-3	PCB	Carassius auratus	Chordata	Osteichthyes	0.005	0.005	0.015	23	890	Bruggeman et al. 1981	https://doi.org/10.1016/0045-6535(81)90082-5
2,4,5-trichlorophenol	95-95-4	halobenzenes	Gammarus pulex	Arthropoda	Crustacea	4.668e-05	4.668e-05	4.932e-05	13	1389	Ashauer et al. 2012	https://doi.org/10.1021/es204611h
2,4,6-tribromobiphenyl	59080-33-0		Poecilia reticulata	Chordata	Osteichthyes	9.8e-05	9.8e-05	0.00021428	22	1122.02	Gobas et al. 1989	https://doi.org/10.1002/etc.5620080306
2,4',6-trichlorobiphenyl	38444-77-8	PCB	Chironomus tentans	Arthropoda	Insecta	1.49775e-07		1.49775e-07	21.5	2688	Novak et al. 1990	https://doi.org/10.1016/0043-1354(90)90007-S
2,4-dichloroaniline	554-00-7		Gammarus pulex	Arthropoda	Crustacea	4.418e-05	4.418e-05	4.932e-05	13	293	Ashauer et al. 2012	https://doi.org/10.1021/es204611h
2,4-dichlorobiphenyl	33284-50-3	PCB	Chironomus tentans	Arthropoda	Insecta	1.49775e-07		1.49775e-07	21.5	25440	Novak et al. 1990	https://doi.org/10.1016/0043-1354(90)90007-S
2,4-dichlorophenol	120-83-2		Gammarus pulex	Arthropoda	Crustacea	4.776e-05	4.776e-05	4.932e-05	13	723	Ashauer et al. 2012	https://doi.org/10.1021/es204611h
2,5-dichlorobiphenyl	34883-39-1	PCB	Brachydanio rerio	Chordata	Osteichthyes	0.000243	0.000243	0.0003	22	2760	Fox et al. 1994	https://doi.org/10.1006/eesa.1994.1038
2,5-dichlorobiphenyl	34883-39-1	PCB	Carassius auratus	Chordata	Osteichthyes	0.005	0.005	0.015	23	920	Bruggeman et al. 1981	https://doi.org/10.1016/0045-6535(81)90082-5
2,5-dichlorobiphenyl	34883-39-1	PCB	Poecilia reticulata	Chordata	Osteichthyes	0.000187083	0.000187083	0.00021428	22.5	1900	Bruggeman et al. 1984	https://doi.org/10.1080/02772248409357024
2,6-dichlorobiphenyl	33146-45-1	PCB	Chironomus tentans	Arthropoda	Insecta	1.49775e-07		1.49775e-07	21.5	2496	Novak et al. 1990	https://doi.org/10.1016/0043-1354(90)90007-S
2,7-dichloronaphthalene	2198-77-8	Chloronaphthalenes	Poecilia reticulata	Chordata	Osteichthyes	0.00035	0.00035	0.00021428	22	1202.26	Opperhuizen et al. 1985	https://doi.org/10.1016/0045-6535(85)90129-8
2-12-(p-sulfophenyl)-dodecane	18777-53-2		Pimephales promelas	Chordata	Osteichthyes	0.074	0.074	0.002	22	159	Tolls et al. 2000	https://doi.org/10.1002/etc.5620191002
2-chloronaphthalene	91-58-7	Chloronaphthalenes	Poecilia reticulata	Chordata	Osteichthyes	0.00035	0.00035	0.00021428	22	676.083	Opperhuizen et al. 1985	https://doi.org/10.1016/0045-6535(85)90129-8
2-ethylhexyl diphenyl phosphate	1241-94-7		Oncorhynchus mykiss	Chordata	Osteichthyes	0.430051		0.430051	10	952.47	Muir and Grift 1981	https://doi.org/10.1016/0045-6535(81)90084-9
2-monochlorobiphenyl	2051-60-7		Lumbriculus variegatus	Annelida	Oligochaeta	8.5e-06	8.5e-06	2.44e-06	21	3000	Fisher et al. 1999	https://doi.org/10.1016/S0166-445X(98)00103-9
3,3',4,4',5,5'-hexachlorobiphenyl	1336-36-3	PCB	Brachydanio rerio	Chordata	Osteichthyes	0.000243	0.000243	0.0003	22	7200	Fox et al. 1994	https://doi.org/10.1006/eesa.1994.1038
3,3',4,4',5-pentachlorobiphenyl	57465-28-8	PCB	Brachydanio rerio	Chordata	Osteichthyes	0.000243	0.000243	0.0003	22	6490	Fox et al. 1994	https://doi.org/10.1006/eesa.1994.1038
3,3',4,4'-tetrachlorobiphenyl	32598-13-3	PCB	Mytilus edulis	Mollusca	Bivalvia	0.00027	0.00027	0.0623319	7	1700	Gustafsson et al. 1999	https://doi.org/10.1002/etc.5620180621
3,3',4,4'-tetrachlorobiphenyl	32598-13-3	PCB	Brachydanio rerio	Chordata	Osteichthyes	0.000243	0.000243	0.0003	22	5160	Fox et al. 1994	https://doi.org/10.1006/eesa.1994.1038
3,4-dichloroaniline	95-76-1		Brachydanio rerio	Chordata	Osteichthyes	0.00036	0.00036	0.0003	26	1296	Ensenbach et al. 1996	https://doi.org/10.1016/0045-6535(96)00074-4
3,4-dichloroaniline	95-76-1		Brachydanio rerio	Chordata	Osteichthyes	0.00036	0.00036	0.0003	26	1519.2	Ensenbach et al. 1996	https://doi.org/10.1016/0045-6535(96)00074-4
3,4-dichloroaniline	95-76-1		Leuciscus idus	Chordata	Osteichthyes	0.00146	0.00146	1	20	163.2	Ensenbach et al. 1996	https://doi.org/10.1016/0045-6535(96)00074-4
3,4-dichloroaniline	95-76-1		Leuciscus idus	Chordata	Osteichthyes	0.00146	0.00146	1	20	278.4	Ensenbach et al. 1996	https://doi.org/10.1016/0045-6535(96)00074-4
3,4-dichloroaniline	95-76-1		Oncorhynchus mykiss	Chordata	Osteichthyes	0.001045	0.001045	0.430051	12	384	Ensenbach et al. 1996	https://doi.org/10.1016/0045-6535(96)00074-4
3,4-dichloroaniline	95-76-1		Oncorhynchus mykiss	Chordata	Osteichthyes	0.001045	0.001045	0.430051	12	453.6	Ensenbach et al. 1996	https://doi.org/10.1016/0045-6535(96)00074-4
4,4'-dibromobiphenyl	92-86-4		Poecilia reticulata	Chordata	Osteichthyes	9.8e-05	9.8e-05	0.00021428	22	2137.96	Gobas et al. 1989	https://doi.org/10.1002/etc.5620080306
4,4'-dichlorobiphenyl	2050-68-2	PCB	Lumbriculus variegatus	Annelida	Oligochaeta	8.5e-06	8.5e-06	2.44e-06	21	2529.6	Fisher et al. 1999	https://doi.org/10.1016/S0166-445X(98)00103-9
4,5-dichloro-2-octyl-2H-isothiazol-3-one	64359-81-5		Gammarus pulex	Arthropoda	Crustacea	5.079e-05	5.079e-05	4.932e-05	13	345	Ashauer et al. 2012	https://doi.org/10.1021/es204611h
4-nitrobenzyl-chloride	100-14-1		Gammarus pulex	Arthropoda	Crustacea	5.127e-05	5.127e-05	4.932e-05	13	576	Ashauer et al. 2012	https://doi.org/10.1021/es204611h
4-nonylphenol	104-40-5		Oryzias latipes	Chordata	Osteichthyes	0.00035		0.00035	19	0.487083	Tsuda et al. 2001	https://doi.org/10.1016/S0043-1354(00)00445-0
4-tert-octylphenol	140-66-9		Oryzias latipes	Chordata	Osteichthyes	0.00035		0.00035	19	0.97875	Tsuda et al. 2001	https://doi.org/10.1016/S0043-1354(00)00445-0
9-methylanthracene	779-02-2		Daphnia pulex	Arthropoda	Crustacea	3.978e-08		3.978e-08	25	13464	Southworth et al. 1978	https://doi.org/10.1016/0043-1354(78)90080-5
acridine	260-94-6		Daphnia pulex	Arthropoda	Crustacea	6e-07	6e-07	3.978e-08	25	2616	Southworth et al. 1978	https://doi.org/10.1016/0043-1354(78)90080-5
acridine	260-94-6		Poecilia reticulata	Chordata	Osteichthyes	0.000135	0.000135	0.00021428	23	979.2	De Voogt et al. 1991	https://doi.org/10.1016/0166-445X(91)90015-2
a-hexachlorocyclohexane	319-84-6	halobiocides	Mytilus edulis	Mollusca	Bivalvia	0.0623319		0.0623319	10	91.2455	Ernst 1977	https://doi.org/10.1016/0045-6535(77)90144-8
aldicarb	116-06-3		Gammarus pulex	Arthropoda	Crustacea	4.686e-05	4.686e-05	4.932e-05	13	9.86	Ashauer et al. 2012	https://doi.org/10.1021/es204611h
allethrin	584-79-2		Anodonta piscinalis	Mollusca	Bivalvia	0.00729	0.00729	0.0101788	10	10.5	Sabaliunas et al. 1998	https://doi.org/10.1002/etc.5620170922
anthracene	120-12-7	PAH	Daphnia pulex	Arthropoda	Crustacea	3.978e-08		3.978e-08	25	16848	Southworth et al. 1978	https://doi.org/10.1016/0043-1354(78)90080-5
anthracene	120-12-7	PAH	Stylodrius heringianus	Annelida	Polychaeta	9.5e-07		9.5e-07	4	2112	Frank et al. 1986	https://doi.org/10.1016/0045-6535(86)90025-1
anthracene	120-12-7	PAH	Chironomus riparius	Arthropoda	Insecta	6.1e-07	6.1e-07		30	3655.98	Gerould et al. 1983	https://doi.org/10.1016/0143-1471(83)90019-3
anthracene	120-12-7	PAH	Chironomus riparius	Arthropoda	Insecta	6.1e-07	6.1e-07		25	1810.57	Gerould et al. 1983	https://doi.org/10.1016/0143-1471(83)90019-3
anthracene	120-12-7	PAH	Chironomus riparius	Arthropoda	Insecta	6.1e-07	6.1e-07		25	1634.16	Gerould et al. 1983	https://doi.org/10.1016/0143-1471(83)90019-3
anthracene	120-12-7	PAH	Chironomus riparius	Arthropoda	Insecta	6.1e-07	6.1e-07		25	4053.06	Gerould et al. 1983	https://doi.org/10.1016/0143-1471(83)90019-3
anthracene	120-12-7	PAH	Chironomus riparius	Arthropoda	Insecta	6.1e-07	6.1e-07		25	4818.97	Gerould et al. 1983	https://doi.org/10.1016/0143-1471(83)90019-3
anthracene	120-12-7	PAH	Chironomus riparius	Arthropoda	Insecta	6.1e-07	6.1e-07		25	4053.06	Gerould et al. 1983	https://doi.org/10.1016/0143-1471(83)90019-3
anthracene	120-12-7	PAH	Chironomus riparius	Arthropoda	Insecta	6.1e-07	6.1e-07		16	2756.14	Gerould et al. 1983	https://doi.org/10.1016/0143-1471(83)90019-3
anthracene	120-12-7	PAH	Pontoporeia hoyi	Arthropoda	Crustacea	6e-06	6e-06	6.27273e-06	4	3146	Landrum 1988	https://doi.org/10.1016/0166-445X(88)90026-4
anthracene	120-12-7	PAH	Poecilia reticulata	Chordata	Osteichthyes	0.000135	0.000135	0.00021428	23	1840	De Voogt et al. 1991	https://doi.org/10.1016/0166-445X(91)90015-2
anthracene	120-12-7	PAH	Daphnia magna	Arthropoda	Crustacea	9.27e-07	9.27e-07	1.7925e-07	25	6240	Wang et al. 2021	https://doi.org/10.1021/acs.est.0c06970
anthracene	120-12-7	PAH	Asellus aquaticus	Arthropoda	Crustacea	1e-06		1e-06	21	890	Van Hattum 1995	https://doi.org/10.1021/es9800479
atenolol	29122-68-7		Gammarus pulex	Arthropoda	Crustacea	2.34e-05	2.34e-05	4.932e-05	21	3.941	Raths et al. 2022	https://doi.org/10.1111/gcb.16542
atenolol	29122-68-7		Gammarus pulex	Arthropoda	Crustacea	2.34e-05	2.34e-05	4.932e-05	16	2.148	Raths et al. 2022	https://doi.org/10.1111/gcb.16542
atenolol	29122-68-7		Gammarus pulex	Arthropoda	Crustacea	2.34e-05	2.34e-05	4.932e-05	11	0.9724	Raths et al. 2022	https://doi.org/10.1111/gcb.16542
atenolol	29122-68-7		Gammarus pulex	Arthropoda	Crustacea	2.34e-05	2.34e-05	4.932e-05	6	0.8259	Raths et al. 2022	https://doi.org/10.1111/gcb.16542
atenolol	29122-68-7		Hyalella azteca	Arthropoda	Crustacea	3.1e-06	3.1e-06	1.749e-05	21	0.7105	Raths et al. 2022	https://doi.org/10.1111/gcb.16542
atenolol	29122-68-7		Hyalella azteca	Arthropoda	Crustacea	3.1e-06	3.1e-06	1.749e-05	16	0.2618	Raths et al. 2022	https://doi.org/10.1111/gcb.16542
atenolol	29122-68-7		Hyalella azteca	Arthropoda	Crustacea	3.1e-06	3.1e-06	1.749e-05	11	0.1903	Raths et al. 2022	https://doi.org/10.1111/gcb.16542
atenolol	29122-68-7		Hyalella azteca	Arthropoda	Crustacea	3.1e-06	3.1e-06	1.749e-05	6	0.1681	Raths et al. 2022	https://doi.org/10.1111/gcb.16542
atrazine	1912-24-9		Daphnia magna	Arthropoda	Crustacea	1.7925e-07		1.7925e-07	20	53.04	Nikkilä et al. 2001	https://doi.org/10.1002/etc.5620200510
atrazine	1912-24-9		Daphnia magna	Arthropoda	Crustacea	1.7925e-07		1.7925e-07	20	42.72	Nikkilä et al. 2001	https://doi.org/10.1002/etc.5620200510
atrazine	1912-24-9		Daphnia magna	Arthropoda	Crustacea	1.7925e-07		1.7925e-07	20	41.76	Nikkilä et al. 2001	https://doi.org/10.1002/etc.5620200510
atrazine	1912-24-9		Daphnia magna	Arthropoda	Crustacea	1.7925e-07		1.7925e-07	20	53.28	Nikkilä et al. 2001	https://doi.org/10.1002/etc.5620200510
azoxystrobin	131860-33-8		Gammarus pulex	Arthropoda	Crustacea	4.932e-05		4.932e-05	11	37.2	Rösch et al. 2017	https://doi.org/10.1021/acs.est.7b03088
azoxystrobin	131860-33-8		Gammarus pulex	Arthropoda	Crustacea	4.932e-05		4.932e-05	11	42.2	Fu et al. 2018	https://doi.org/10.1021/acs.est.8b04057
azoxystrobin	131860-33-8		Hyalella azteca	Arthropoda	Crustacea	1.749e-05		1.749e-05	23	14.7	Fu et al. 2018	https://doi.org/10.1021/acs.est.8b04057
azoxystrobin	131860-33-8		Gammarus pulex	Arthropoda	Crustacea	2.34e-05	2.34e-05	4.932e-05	21	52.51	Raths et al. 2022	https://doi.org/10.1111/gcb.16542
azoxystrobin	131860-33-8		Gammarus pulex	Arthropoda	Crustacea	2.34e-05	2.34e-05	4.932e-05	16	33.35	Raths et al. 2022	https://doi.org/10.1111/gcb.16542
azoxystrobin	131860-33-8		Gammarus pulex	Arthropoda	Crustacea	2.34e-05	2.34e-05	4.932e-05	11	27.97	Raths et al. 2022	https://doi.org/10.1111/gcb.16542
azoxystrobin	131860-33-8		Gammarus pulex	Arthropoda	Crustacea	2.34e-05	2.34e-05	4.932e-05	6	12.07	Raths et al. 2022	https://doi.org/10.1111/gcb.16542
azoxystrobin	131860-33-8		Hyalella azteca	Arthropoda	Crustacea	3.1e-06	3.1e-06	1.749e-05	21	14.34	Raths et al. 2022	https://doi.org/10.1111/gcb.16542
azoxystrobin	131860-33-8		Hyalella azteca	Arthropoda	Crustacea	3.1e-06	3.1e-06	1.749e-05	16	9.05	Raths et al. 2022	https://doi.org/10.1111/gcb.16542
azoxystrobin	131860-33-8		Hyalella azteca	Arthropoda	Crustacea	3.1e-06	3.1e-06	1.749e-05	11	6.632	Raths et al. 2022	https://doi.org/10.1111/gcb.16542
azoxystrobin	131860-33-8		Hyalella azteca	Arthropoda	Crustacea	3.1e-06	3.1e-06	1.749e-05	6	3.63	Raths et al. 2022	https://doi.org/10.1111/gcb.16542
benzene	71-43-2		Pimephales promelas	Chordata	Osteichthyes	0.00261333	0.00261333	0.002	21	168	De Wolf and Lieder 1998	https://doi.org/10.1016/S0045-6535(97)10062-5
benzo(a)acridine	225-11-6		Daphnia pulex	Arthropoda	Crustacea	6e-07	6e-07	3.978e-08	25	4992	Southworth et al. 1978	https://doi.org/10.1016/0043-1354(78)90080-5
benzo(a)anthracene	56-55-3	PAH	Daphnia pulex	Arthropoda	Crustacea	3.978e-08		3.978e-08	25	16056	Southworth et al. 1978	https://doi.org/10.1016/0043-1354(78)90080-5
benzo(a)anthracene	56-55-3	PAH	Pontoporeia hoyi	Arthropoda	Crustacea	6e-06	6e-06	6.27273e-06	4	3326	Landrum 1988	https://doi.org/10.1016/0166-445X(88)90026-4
benzo(a)pyrene	50-32-8	PAH	Hexagenia limbata	Arthropoda	Insecta	1.42167e-05	1.42167e-05	1.2e-05	18	3768	Stehly et al. 1990	https://doi.org/10.1002/etc.5620090206
benzo(a)pyrene	50-32-8	PAH	Brachydanio rerio	Chordata	Osteichthyes	3.9e-07	3.9e-07	0.0003	27	6748.8	Petersen and Kristensen 1998	https://doi.org/10.1002/etc.5620170724
benzo(a)pyrene	50-32-8	PAH	Stylodrius heringianus	Annelida	Polychaeta	9.5e-07		9.5e-07	4	2107	Frank et al. 1986	https://doi.org/10.1016/0045-6535(86)90025-1
benzo(a)pyrene	50-32-8	PAH	Pontoporeia hoyi	Arthropoda	Crustacea	6e-06	6e-06	6.27273e-06	4	2803	Landrum 1988	https://doi.org/10.1016/0166-445X(88)90026-4
benzo(a)pyrene	50-32-8	PAH	Mysis relicta	Arthropoda	Crustacea	8e-06		8e-06	4	957.6	Evans and Landrum 1989	https://doi.org/10.1016/S0380-1330(89)71513-6
benzo(a)pyrene	50-32-8	PAH	Pontoporeia hoyi	Arthropoda	Crustacea	7e-06	7e-06	6.27273e-06	4	1821.6	Evans and Landrum 1989	https://doi.org/10.1016/S0380-1330(89)71513-6
benzo(a)pyrene	50-32-8	PAH	Asellus aquaticus	Arthropoda	Crustacea	1e-06		1e-06	21	2410	Van Hattum 1995	https://doi.org/10.1021/es9800479
benzo(b)furan	271-89-6		Poecilia reticulata	Chordata	Osteichthyes	0.000135	0.000135	0.00021428	23	460.8	De Voogt et al. 1991	https://doi.org/10.1016/0166-445X(91)90015-2
benzo(b)naphto(2,3d)thiophene	243-46-9		Poecilia reticulata	Chordata	Osteichthyes	0.000135	0.000135	0.00021428	23	1699.2	De Voogt et al. 1991	https://doi.org/10.1016/0166-445X(91)90015-2
benzo(b)thiophene	95-15-8		Poecilia reticulata	Chordata	Osteichthyes	0.000135	0.000135	0.00021428	23	1908	De Voogt et al. 1991	https://doi.org/10.1016/0166-445X(91)90015-2
benzo(e)pyrene	192-97-2	PAH	Asellus aquaticus	Arthropoda	Crustacea	1e-06		1e-06	21	8310	Van Hattum 1995	https://doi.org/10.1021/es9800479
benzo(g,h,i)perylene	191-24-2	PAH	Asellus aquaticus	Arthropoda	Crustacea	1e-06		1e-06	21	4030	Van Hattum 1995	https://doi.org/10.1021/es9800479
benzotriazole	95-14-7		Gammarus pulex	Arthropoda	Crustacea	2.34e-05	2.34e-05	4.932e-05	21	16.73	Raths et al. 2022	https://doi.org/10.1111/gcb.16542
benzotriazole	95-14-7		Gammarus pulex	Arthropoda	Crustacea	2.34e-05	2.34e-05	4.932e-05	16	10.69	Raths et al. 2022	https://doi.org/10.1111/gcb.16542
benzotriazole	95-14-7		Gammarus pulex	Arthropoda	Crustacea	2.34e-05	2.34e-05	4.932e-05	11	9.081	Raths et al. 2022	https://doi.org/10.1111/gcb.16542
benzotriazole	95-14-7		Gammarus pulex	Arthropoda	Crustacea	2.34e-05	2.34e-05	4.932e-05	6	4.748	Raths et al. 2022	https://doi.org/10.1111/gcb.16542
benzotriazole	95-14-7		Hyalella azteca	Arthropoda	Crustacea	3.1e-06	3.1e-06	1.749e-05	21	21.53	Raths et al. 2022	https://doi.org/10.1111/gcb.16542
benzotriazole	95-14-7		Hyalella azteca	Arthropoda	Crustacea	3.1e-06	3.1e-06	1.749e-05	16	17.71	Raths et al. 2022	https://doi.org/10.1111/gcb.16542
benzotriazole	95-14-7		Hyalella azteca	Arthropoda	Crustacea	3.1e-06	3.1e-06	1.749e-05	11	12.67	Raths et al. 2022	https://doi.org/10.1111/gcb.16542
benzotriazole	95-14-7		Hyalella azteca	Arthropoda	Crustacea	3.1e-06	3.1e-06	1.749e-05	6	12.12	Raths et al. 2022	https://doi.org/10.1111/gcb.16542
biphenyl	92-52-4		Pontoporeia hoyi	Arthropoda	Crustacea	6e-06	6e-06	6.27273e-06	4	2290	Landrum 1988	https://doi.org/10.1016/0166-445X(88)90026-4
bromobenzene	108-86-1	halobenzenes	Pimephales promelas	Chordata	Osteichthyes	0.00261333	0.00261333	0.002	21	696	De Wolf and Lieder 1998	https://doi.org/10.1016/S0045-6535(97)10062-5
bromophos	2104-96-3	phosphorbiocides	Poecilia reticulata	Chordata	Osteichthyes	0.00010583	0.00010583	0.00021428	25	1150.16	De Bruijn and Hermens 1991	https://doi.org/10.1016/0048-9697(91)90199-O
butachlor	23184-66-9		Aristichthys nobilis	Chordata	Osteichthyes	0.004	0.004	0.005	27	926.4	Lin et al. 1997	https://doi.org/10.1002/(SICI)1096-9063(199702)49:2<178::AID-PS524>3.0.CO;2-N
butachlor	23184-66-9		Aristichthys nobilis	Chordata	Osteichthyes	0.004	0.004	0.005	27	448.8	Lin et al. 1997	https://doi.org/10.1002/(SICI)1096-9063(199702)49:2<178::AID-PS524>3.0.CO;2-N
butylbenzyl phthalate	85-68-7		Lepomis macrochirus	Chordata	Osteichthyes	0.000655	0.000655	0.35	16	320.663	Staples et al. 1997	https://doi.org/10.1016/S0045-6535(97)00195-1
butylbenzyl phthalate	85-68-7		Parophrys vetulus	Chordata	Osteichthyes	0.0283	0.0283	1.5	12	400	Staples et al. 1997	https://doi.org/10.1016/S0045-6535(97)00195-1
butylbenzyl phthalate	85-68-7		Physa	Mollusca	Gastropoda	0.000243		0.000243	24	33	Staples et al. 1997	https://doi.org/10.1016/S0045-6535(97)00195-1
carbamazepine	298-46-4		Gammarus pulex	Arthropoda	Crustacea	2.34e-05	2.34e-05	4.932e-05	21	33	Raths et al. 2022	https://doi.org/10.1111/gcb.16542
carbamazepine	298-46-4		Gammarus pulex	Arthropoda	Crustacea	2.34e-05	2.34e-05	4.932e-05	16	17.13	Raths et al. 2022	https://doi.org/10.1111/gcb.16542
carbamazepine	298-46-4		Gammarus pulex	Arthropoda	Crustacea	2.34e-05	2.34e-05	4.932e-05	11	11.81	Raths et al. 2022	https://doi.org/10.1111/gcb.16542
carbamazepine	298-46-4		Gammarus pulex	Arthropoda	Crustacea	2.34e-05	2.34e-05	4.932e-05	6	6.01	Raths et al. 2022	https://doi.org/10.1111/gcb.16542
carbamazepine	298-46-4		Hyalella azteca	Arthropoda	Crustacea	3.1e-06	3.1e-06	1.749e-05	21	17.26	Raths et al. 2022	https://doi.org/10.1111/gcb.16542
carbamazepine	298-46-4		Hyalella azteca	Arthropoda	Crustacea	3.1e-06	3.1e-06	1.749e-05	16	6.913	Raths et al. 2022	https://doi.org/10.1111/gcb.16542
carbamazepine	298-46-4		Hyalella azteca	Arthropoda	Crustacea	3.1e-06	3.1e-06	1.749e-05	11	3.795	Raths et al. 2022	https://doi.org/10.1111/gcb.16542
carbamazepine	298-46-4		Hyalella azteca	Arthropoda	Crustacea	3.1e-06	3.1e-06	1.749e-05	6	1.793	Raths et al. 2022	https://doi.org/10.1111/gcb.16542
carbaryl	63-25-2		Gammarus pulex	Arthropoda	Crustacea	3.607e-05	3.607e-05	4.932e-05	13	23.4	Ashauer et al. 2012	https://doi.org/10.1021/es204611h
carbaryl	63-25-2		Mysis relicta	Arthropoda	Crustacea	8e-06		8e-06	4	3.216	Landrum and Dupuis 1989	https://doi.org/10.1520/STP20113S
carbaryl	63-25-2		Pontoporeia hoyi	Arthropoda	Crustacea	6.27273e-06		6.27273e-06	4	89.76	Landrum and Dupuis 1989	https://doi.org/10.1520/STP20113S
carbazole	86-74-8		Poecilia reticulata	Chordata	Osteichthyes	0.000135	0.000135	0.00021428	23	816	De Voogt et al. 1991	https://doi.org/10.1016/0166-445X(91)90015-2
carbofuran	1563-66-2		Gammarus pulex	Arthropoda	Crustacea	3.92e-05	3.92e-05	4.932e-05	13	4930	Ashauer et al. 2012	https://doi.org/10.1021/es204611h
chlomethoxyfen	32861-85-1		Aristichthys nobilis	Chordata	Osteichthyes	0.004	0.004	0.005	27	35400	Lin et al. 1997	https://doi.org/10.1002/(SICI)1096-9063(199702)49:2<178::AID-PS524>3.0.CO;2-N
chlomethoxyfen	32861-85-1		Aristichthys nobilis	Chordata	Osteichthyes	0.004	0.004	0.005	27	11431.2	Lin et al. 1997	https://doi.org/10.1002/(SICI)1096-9063(199702)49:2<178::AID-PS524>3.0.CO;2-N
chlordane	12789-03-6	halobiocides	Anodonta piscinalis	Mollusca	Bivalvia	0.00729	0.00729	0.0101788	10	75.7	Sabaliunas et al. 1998	https://doi.org/10.1002/etc.5620170922
chlorobenzene	108-90-7	halobenzenes	Pimephales promelas	Chordata	Osteichthyes	0.00261333	0.00261333	0.002	21	480	De Wolf and Lieder 1998	https://doi.org/10.1016/S0045-6535(97)10062-5
chlorpyrifos	2921-88-2	phosphorbiocides	Anax imperator	Arthropoda	Insecta	0.0014119	0.0014119		17	21.2	Rubach et al. 2010	https://doi.org/10.1002/etc.273
chlorpyrifos	2921-88-2	phosphorbiocides	Asellus aquaticus	Arthropoda	Crustacea	1.15e-05	1.15e-05	1e-06	17	596	Rubach et al. 2010	https://doi.org/10.1002/etc.273
chlorpyrifos	2921-88-2	phosphorbiocides	Chaoborus obscuripes	Arthropoda	Insecta	1.75e-05	1.75e-05		17	318	Rubach et al. 2010	https://doi.org/10.1002/etc.273
chlorpyrifos	2921-88-2	phosphorbiocides	Cloeon dipterum	Arthropoda	Insecta	7.7e-06	7.7e-06		17	349	Rubach et al. 2010	https://doi.org/10.1002/etc.273
chlorpyrifos	2921-88-2	phosphorbiocides	Culex pipiens	Arthropoda	Insecta	3.4e-06	3.4e-06		17	328	Rubach et al. 2010	https://doi.org/10.1002/etc.273
chlorpyrifos	2921-88-2	phosphorbiocides	Daphnia magna	Arthropoda	Crustacea	1.35e-05	1.35e-05	1.7925e-07	17	295	Rubach et al. 2010	https://doi.org/10.1002/etc.273
chlorpyrifos	2921-88-2	phosphorbiocides	Gammarus pulex	Arthropoda	Crustacea	4.7e-06	4.7e-06	4.932e-05	17	1110	Rubach et al. 2010	https://doi.org/10.1002/etc.273
chlorpyrifos	2921-88-2	phosphorbiocides	Gammarus pulex	Arthropoda	Crustacea	1.91e-05	1.91e-05	4.932e-05	17	812	Rubach et al. 2010	https://doi.org/10.1002/etc.273
chlorpyrifos	2921-88-2	phosphorbiocides	Molanna angustata	Arthropoda	Insecta	2.35e-05	2.35e-05		17	579	Rubach et al. 2010	https://doi.org/10.1002/etc.273
chlorpyrifos	2921-88-2	phosphorbiocides	Neocaridina denticulata	Arthropoda	Crustacea	3.99e-05	3.99e-05		17	617	Rubach et al. 2010	https://doi.org/10.1002/etc.273
chlorpyrifos	2921-88-2	phosphorbiocides	Notonecta maculata	Arthropoda	Insecta	0.000133	0.000133		17	61.9	Rubach et al. 2010	https://doi.org/10.1002/etc.273
chlorpyrifos	2921-88-2	phosphorbiocides	Parapoynx stratiotata	Arthropoda	Insecta	3.38e-05	3.38e-05		17	275	Rubach et al. 2010	https://doi.org/10.1002/etc.273
chlorpyrifos	2921-88-2	phosphorbiocides	Plea minutissima	Arthropoda	Insecta	4.8e-06	4.8e-06		17	88.2	Rubach et al. 2010	https://doi.org/10.1002/etc.273
chlorpyrifos	2921-88-2	phosphorbiocides	Procambarus sp.	Arthropoda	Crustacea	2.59e-05	2.59e-05		17	24.2	Rubach et al. 2010	https://doi.org/10.1002/etc.273
chlorpyrifos	2921-88-2	phosphorbiocides	Procambarus sp.	Arthropoda	Crustacea	0.0027942	0.0027942		17	199	Rubach et al. 2010	https://doi.org/10.1002/etc.273
chlorpyrifos	2921-88-2	phosphorbiocides	Ranatra linearis	Arthropoda	Insecta	0.0001466	0.0001466		17	42.1	Rubach et al. 2010	https://doi.org/10.1002/etc.273
chlorpyrifos	2921-88-2	phosphorbiocides	Sialis lutaria	Arthropoda	Insecta	3.97e-05	3.97e-05		17	203	Rubach et al. 2010	https://doi.org/10.1002/etc.273
chlorpyrifos	2921-88-2	phosphorbiocides	Gammarus pulex	Arthropoda	Crustacea	3.676e-05	3.676e-05	4.932e-05	13	1499	Ashauer et al. 2012	https://doi.org/10.1021/es204611h
chlorthion	500-28-7	phosphorbiocides	Poecilia reticulata	Chordata	Osteichthyes	0.00010583	0.00010583	0.00021428	25	178.64	De Bruijn and Hermens 1991	https://doi.org/10.1016/0048-9697(91)90199-O
chlorthion	500-28-7	phosphorbiocides	Lymnaea stagnalis	Mollusca	Gastropoda	0.00065	0.00065	0.0007	20	10	Legierse 1998	https://doi.org/10.1016/S0166-445X(97)00092-1
citalopram	59729-33-8		Gammarus pulex	Arthropoda	Crustacea	2.34e-05	2.34e-05	4.932e-05	21	103.5	Raths et al. 2022	https://doi.org/10.1111/gcb.16542
citalopram	59729-33-8		Gammarus pulex	Arthropoda	Crustacea	2.34e-05	2.34e-05	4.932e-05	16	55.33	Raths et al. 2022	https://doi.org/10.1111/gcb.16542
citalopram	59729-33-8		Gammarus pulex	Arthropoda	Crustacea	2.34e-05	2.34e-05	4.932e-05	11	25.06	Raths et al. 2022	https://doi.org/10.1111/gcb.16542
citalopram	59729-33-8		Gammarus pulex	Arthropoda	Crustacea	2.34e-05	2.34e-05	4.932e-05	6	11.39	Raths et al. 2022	https://doi.org/10.1111/gcb.16542
citalopram	59729-33-8		Hyalella azteca	Arthropoda	Crustacea	3.1e-06	3.1e-06	1.749e-05	21	11.74	Raths et al. 2022	https://doi.org/10.1111/gcb.16542
citalopram	59729-33-8		Hyalella azteca	Arthropoda	Crustacea	3.1e-06	3.1e-06	1.749e-05	16	9.158	Raths et al. 2022	https://doi.org/10.1111/gcb.16542
citalopram	59729-33-8		Hyalella azteca	Arthropoda	Crustacea	3.1e-06	3.1e-06	1.749e-05	11	4.445	Raths et al. 2022	https://doi.org/10.1111/gcb.16542
citalopram	59729-33-8		Hyalella azteca	Arthropoda	Crustacea	3.1e-06	3.1e-06	1.749e-05	6	3.552	Raths et al. 2022	https://doi.org/10.1111/gcb.16542
cyanophos	2636-26-2	phosphorbiocides	Poecilia reticulata	Chordata	Osteichthyes	0.00010583	0.00010583	0.00021428	25	113.52	De Bruijn and Hermens 1991	https://doi.org/10.1016/0048-9697(91)90199-O
cypermethrin	52315-07-8		Oncorhynchus mykiss	Chordata	Osteichthyes	0.0015	0.0015	0.430051	10	225.082	Muir et al. 1994	https://doi.org/10.1016/0166-445X(94)90070-1
cypermethrin	52315-07-8		Asellus aquaticus	Arthropoda	Crustacea	1.691e-05	1.691e-05	1e-06	10	1652.88	Dalhoff et al. 2020	https://doi.org/10.1021/acs.est.0c00189
cypermethrin	52315-07-8		Chaetopteryx villosa	Arthropoda	Insecta	0.00014114	0.00014114		10	359.04	Dalhoff et al. 2020	https://doi.org/10.1021/acs.est.0c00189
cypermethrin	52315-07-8		Chironomus riparius	Arthropoda	Insecta	5.13e-06	5.13e-06		10	657.12	Dalhoff et al. 2020	https://doi.org/10.1021/acs.est.0c00189
cypermethrin	52315-07-8		Daphnia magna	Arthropoda	Crustacea	2e-07	2e-07	1.7925e-07	10	2853.6	Dalhoff et al. 2020	https://doi.org/10.1021/acs.est.0c00189
cypermethrin	52315-07-8		Gammarus pulex	Arthropoda	Crustacea	2.052e-05	2.052e-05	4.932e-05	10	1841.76	Dalhoff et al. 2020	https://doi.org/10.1021/acs.est.0c00189
cypermethrin	52315-07-8		Heptagenia sulphurea	Arthropoda	Insecta	1.149e-05	1.149e-05		10	625.44	Dalhoff et al. 2020	https://doi.org/10.1021/acs.est.0c00189
cypermethrin	52315-07-8		Hydropsyche pellucidula	Arthropoda	Insecta	6.51e-05	6.51e-05		10	67.848	Dalhoff et al. 2020	https://doi.org/10.1021/acs.est.0c00189
cypermethrin	52315-07-8		Radix balthica	Mollusca	Gastropoda	1.578e-05	1.578e-05		10	4545.6	Dalhoff et al. 2020	https://doi.org/10.1021/acs.est.0c00189
cypermethrin	52315-07-8		Tubifex tubifex	Annelida	Oligochaeta	1.95e-06	1.95e-06		10	1594.84	Dalhoff et al. 2020	https://doi.org/10.1021/acs.est.0c00189
cyprodinil	121552-61-2		Gammarus pulex	Arthropoda	Crustacea	2.34e-05	2.34e-05	4.932e-05	21	853.9	Raths et al. 2022	https://doi.org/10.1111/gcb.16542
cyprodinil	121552-61-2		Gammarus pulex	Arthropoda	Crustacea	2.34e-05	2.34e-05	4.932e-05	16	495.6	Raths et al. 2022	https://doi.org/10.1111/gcb.16542
cyprodinil	121552-61-2		Gammarus pulex	Arthropoda	Crustacea	2.34e-05	2.34e-05	4.932e-05	11	511.2	Raths et al. 2022	https://doi.org/10.1111/gcb.16542
cyprodinil	121552-61-2		Gammarus pulex	Arthropoda	Crustacea	2.34e-05	2.34e-05	4.932e-05	6	327.6	Raths et al. 2022	https://doi.org/10.1111/gcb.16542
cyprodinil	121552-61-2		Hyalella azteca	Arthropoda	Crustacea	3.1e-06	3.1e-06	1.749e-05	21	1075	Raths et al. 2022	https://doi.org/10.1111/gcb.16542
cyprodinil	121552-61-2		Hyalella azteca	Arthropoda	Crustacea	3.1e-06	3.1e-06	1.749e-05	16	732.4	Raths et al. 2022	https://doi.org/10.1111/gcb.16542
cyprodinil	121552-61-2		Hyalella azteca	Arthropoda	Crustacea	3.1e-06	3.1e-06	1.749e-05	11	443.1	Raths et al. 2022	https://doi.org/10.1111/gcb.16542
cyprodinil	121552-61-2		Hyalella azteca	Arthropoda	Crustacea	3.1e-06	3.1e-06	1.749e-05	6	280.4	Raths et al. 2022	https://doi.org/10.1111/gcb.16542
DDD	72-54-8	halobiocides	Diporeia	Arthropoda	Crustacea	5.36656e-07	5.36656e-07	1.11701e-07	4	2088	Lotufo et al. 2000a	https://doi.org/10.1002/etc.5620190217
DDD	72-54-8	halobiocides	Diporeia	Arthropoda	Crustacea	5.36656e-07	5.36656e-07	1.11701e-07	4	1896	Lotufo et al. 2000a	https://doi.org/10.1002/etc.5620190217
DDD	72-54-8	halobiocides	Hyalella azteca	Arthropoda	Crustacea	1.7e-08	1.7e-08	1.749e-05	19.6	8808	Lotufo et al. 2000a	https://doi.org/10.1002/etc.5620190217
DDD	72-54-8	halobiocides	Hyalella azteca	Arthropoda	Crustacea	1.7e-08	1.7e-08	1.749e-05	19.6	8016	Lotufo et al. 2000a	https://doi.org/10.1002/etc.5620190217
DDD	72-54-8	halobiocides	Hyalella azteca	Arthropoda	Crustacea	1.7e-08	1.7e-08	1.749e-05	19.6	6528	Lotufo et al. 2000a	https://doi.org/10.1002/etc.5620190217
DDD	72-54-8	halobiocides	Mytilus edulis	Mollusca	Bivalvia	0.0623319		0.0623319	10	1259.54	Ernst 1977	https://doi.org/10.1016/0045-6535(77)90144-8
DDE	72-55-9	halobiocides	Diporeia	Arthropoda	Crustacea	5.36656e-07	5.36656e-07	1.11701e-07	4	2448	Lotufo et al. 2000a	https://doi.org/10.1002/etc.5620190217
DDE	72-55-9	halobiocides	Diporeia	Arthropoda	Crustacea	5.36656e-07	5.36656e-07	1.11701e-07	4	2256	Lotufo et al. 2000a	https://doi.org/10.1002/etc.5620190217
DDE	72-55-9	halobiocides	Diporeia	Arthropoda	Crustacea	5.36656e-07	5.36656e-07	1.11701e-07	4	1872	Lotufo et al. 2000a	https://doi.org/10.1002/etc.5620190217
DDE	72-55-9	halobiocides	Diporeia	Arthropoda	Crustacea	5.36656e-07	5.36656e-07	1.11701e-07	4	1488	Lotufo et al. 2000a	https://doi.org/10.1002/etc.5620190217
DDE	72-55-9	halobiocides	Hyalella azteca	Arthropoda	Crustacea	1.7e-08	1.7e-08	1.749e-05	19.6	13032	Lotufo et al. 2000a	https://doi.org/10.1002/etc.5620190217
DDE	72-55-9	halobiocides	Hyalella azteca	Arthropoda	Crustacea	1.7e-08	1.7e-08	1.749e-05	19.6	15672	Lotufo et al. 2000a	https://doi.org/10.1002/etc.5620190217
DDE	72-55-9	halobiocides	Hyalella azteca	Arthropoda	Crustacea	1.7e-08	1.7e-08	1.749e-05	19.6	11784	Lotufo et al. 2000a	https://doi.org/10.1002/etc.5620190217
DDE	72-55-9	halobiocides	Lumbriculus variegatus	Annelida	Oligochaeta	8.5e-06	8.5e-06	2.44e-06	21	3297.6	Fisher et al. 1999	https://doi.org/10.1016/S0166-445X(98)00103-9
DDE	72-55-9	halobiocides	Mysis relicta	Arthropoda	Crustacea	8e-06		8e-06	4	1104	Evans and Landrum 1989	https://doi.org/10.1016/S0380-1330(89)71513-6
DDE	72-55-9	halobiocides	Pontoporeia hoyi	Arthropoda	Crustacea	7e-06	7e-06	6.27273e-06	4	1900.8	Evans and Landrum 1989	https://doi.org/10.1016/S0380-1330(89)71513-6
DDT	50-29-3	halobiocides	Diporeia	Arthropoda	Crustacea	5.36656e-07	5.36656e-07	1.11701e-07	4	1560	Lotufo et al. 2000a	https://doi.org/10.1002/etc.5620190217
DDT	50-29-3	halobiocides	Diporeia	Arthropoda	Crustacea	5.36656e-07	5.36656e-07	1.11701e-07	4	1680	Lotufo et al. 2000a	https://doi.org/10.1002/etc.5620190217
DDT	50-29-3	halobiocides	Hyalella azteca	Arthropoda	Crustacea	1.7e-08	1.7e-08	1.749e-05	19.6	6456	Lotufo et al. 2000a	https://doi.org/10.1002/etc.5620190217
DDT	50-29-3	halobiocides	Hyalella azteca	Arthropoda	Crustacea	1.7e-08	1.7e-08	1.749e-05	19.6	7584	Lotufo et al. 2000a	https://doi.org/10.1002/etc.5620190217
DDT	50-29-3	halobiocides	Hyalella azteca	Arthropoda	Crustacea	1.7e-08	1.7e-08	1.749e-05	19.6	5880	Lotufo et al. 2000a	https://doi.org/10.1002/etc.5620190217
DDT	50-29-3	halobiocides	Oncorhynchus mykiss	Chordata	Osteichthyes	0.0015	0.0015	0.430051	10	569.466	Muir et al. 1994	https://doi.org/10.1016/0166-445X(94)90070-1
deltamethrin	52918-63-5		Oncorhynchus mykiss	Chordata	Osteichthyes	0.0015	0.0015	0.430051	10	186.713	Muir et al. 1994	https://doi.org/10.1016/0166-445X(94)90070-1
di-2-ethyl-hexylphthalate	117-81-7		Chironomus plumosus	Arthropoda	Insecta	0.00020477		0.00020477	22	81.6	Staples et al. 1997	https://doi.org/10.1016/S0045-6535(97)00195-1
di-2-ethyl-hexylphthalate	117-81-7		Chironomus plumosus	Arthropoda	Insecta	0.00020477		0.00020477	21	568	Staples et al. 1997	https://doi.org/10.1016/S0045-6535(97)00195-1
di-2-ethyl-hexylphthalate	117-81-7		Cyprinodon variegatus	Chordata	Osteichthyes	0.003	0.003	0.005	35	720	Staples et al. 1997	https://doi.org/10.1016/S0045-6535(97)00195-1
di-2-ethyl-hexylphthalate	117-81-7		Cyprinodon variegatus	Chordata	Osteichthyes	0.003	0.003	0.005	29	672	Staples et al. 1997	https://doi.org/10.1016/S0045-6535(97)00195-1
di-2-ethyl-hexylphthalate	117-81-7		Cyprinodon variegatus	Chordata	Osteichthyes	0.003	0.003	0.005	23	317	Staples et al. 1997	https://doi.org/10.1016/S0045-6535(97)00195-1
di-2-ethyl-hexylphthalate	117-81-7		Cyprinodon variegatus	Chordata	Osteichthyes	0.003	0.003	0.005	16	250	Staples et al. 1997	https://doi.org/10.1016/S0045-6535(97)00195-1
di-2-ethyl-hexylphthalate	117-81-7		Cyprinodon variegatus	Chordata	Osteichthyes	0.003	0.003	0.005	10	46	Staples et al. 1997	https://doi.org/10.1016/S0045-6535(97)00195-1
di-2-ethyl-hexylphthalate	117-81-7		Daphnia magna	Arthropoda	Crustacea	1.7925e-07		1.7925e-07	21	61	Staples et al. 1997	https://doi.org/10.1016/S0045-6535(97)00195-1
di-2-ethyl-hexylphthalate	117-81-7		Gambusia sp	Chordata	Osteichthyes	0.000471		0.000471	26	204	Staples et al. 1997	https://doi.org/10.1016/S0045-6535(97)00195-1
di-2-ethyl-hexylphthalate	117-81-7		Gammarus pseudolimnaeus	Arthropoda	Crustacea	1.189e-05		1.189e-05	21	82.599	Staples et al. 1997	https://doi.org/10.1016/S0045-6535(97)00195-1
di-2-ethyl-hexylphthalate	117-81-7		Hexagenia bilineata	Arthropoda	Insecta	8.536e-05		8.536e-05	21	128	Staples et al. 1997	https://doi.org/10.1016/S0045-6535(97)00195-1
di-2-ethyl-hexylphthalate	117-81-7		Lepomis macrochirus	Chordata	Osteichthyes	0.0015	0.0015	0.35	22	76	Staples et al. 1997	https://doi.org/10.1016/S0045-6535(97)00195-1
di-2-ethyl-hexylphthalate	117-81-7		Lepomis macrochirus	Chordata	Osteichthyes	0.0015	0.0015	0.35	16	26	Staples et al. 1997	https://doi.org/10.1016/S0045-6535(97)00195-1
di-2-ethyl-hexylphthalate	117-81-7		Mytilus edulis	Mollusca	Bivalvia	0.0623319		0.0623319	15	498.322	Staples et al. 1997	https://doi.org/10.1016/S0045-6535(97)00195-1
di-2-ethyl-hexylphthalate	117-81-7		Oncorhynchus mykiss	Chordata	Osteichthyes	0.0029	0.0029	0.430051	12	64.6	Staples et al. 1997	https://doi.org/10.1016/S0045-6535(97)00195-1
di-2-ethyl-hexylphthalate	117-81-7		Oncorhynchus mykiss	Chordata	Osteichthyes	0.0613	0.0613	0.430051	12	16.3	Staples et al. 1997	https://doi.org/10.1016/S0045-6535(97)00195-1
di-2-ethyl-hexylphthalate	117-81-7		Oncorhynchus mykiss	Chordata	Osteichthyes	0.441	0.441	0.430051	12	3.7	Staples et al. 1997	https://doi.org/10.1016/S0045-6535(97)00195-1
di-2-ethyl-hexylphthalate	117-81-7		Parophrys vetulus	Chordata	Osteichthyes	0.0267	0.0267	1.5	12	24	Staples et al. 1997	https://doi.org/10.1016/S0045-6535(97)00195-1
di-2-ethyl-hexylphthalate	117-81-7		Physa stagnalis	Mollusca	Gastropoda	0.000243		0.000243	26	73	Staples et al. 1997	https://doi.org/10.1016/S0045-6535(97)00195-1
di-2-ethyl-hexylphthalate	117-81-7		Physa stagnalis	Mollusca	Gastropoda	0.000243		0.000243	24	76	Staples et al. 1997	https://doi.org/10.1016/S0045-6535(97)00195-1
di-2-ethyl-hexylphthalate	117-81-7		Pimephales promelas	Chordata	Osteichthyes	0.00124	0.00124	0.002	25	44.7466	Staples et al. 1997	https://doi.org/10.1016/S0045-6535(97)00195-1
diazinon	333-41-5	phosphorbiocides	Brachydanio rerio	Chordata	Osteichthyes	0.0004	0.0004	0.0003	21	495.581	Keizer et al. 1991	https://doi.org/10.1016/0166-445X(91)90075-K
diazinon	333-41-5	phosphorbiocides	Brachydanio rerio	Chordata	Osteichthyes	0.0004	0.0004	0.0003	21	371.31	Keizer et al. 1991	https://doi.org/10.1016/0166-445X(91)90075-K
diazinon	333-41-5	phosphorbiocides	Poecilia reticulata	Chordata	Osteichthyes	0.0006	0.0006	0.00021428	21	275.655	Keizer et al. 1991	https://doi.org/10.1016/0166-445X(91)90075-K
diazinon	333-41-5	phosphorbiocides	Poecilia reticulata	Chordata	Osteichthyes	0.0006	0.0006	0.00021428	21	189.813	Keizer et al. 1991	https://doi.org/10.1016/0166-445X(91)90075-K
diazinon	333-41-5	phosphorbiocides	Daphnia magna	Arthropoda	Crustacea	1.7925e-07		1.7925e-07	20	110.88	Kretschmann et al. 2011	https://doi.org/10.1021/es104324v
dibenzo(1,4)dioxan	262-12-4		Poecilia reticulata	Chordata	Osteichthyes	0.000135	0.000135	0.00021428	23	2172	De Voogt et al. 1991	https://doi.org/10.1016/0166-445X(91)90015-2
dibenzofuran	132-64-9		Poecilia reticulata	Chordata	Osteichthyes	0.000135	0.000135	0.00021428	23	1202.4	De Voogt et al. 1991	https://doi.org/10.1016/0166-445X(91)90015-2
dibenzothiophene	132-65-0		Poecilia reticulata	Chordata	Osteichthyes	0.000135	0.000135	0.00021428	23	1908	De Voogt et al. 1991	https://doi.org/10.1016/0166-445X(91)90015-2
dibutyl phthalate	84-74-2		Palaemonetes kadiakensis	Arthropoda	Crustacea	2.36e-06		2.36e-06	21	248	Staples et al. 1997	https://doi.org/10.1016/S0045-6535(97)00195-1
dibutylphthalate	84-74-2		Chironomus plumosus	Arthropoda	Insecta	0.00020477		0.00020477	21	350	Staples et al. 1997	https://doi.org/10.1016/S0045-6535(97)00195-1
dibutylphthalate	84-74-2		Daphnia magna	Arthropoda	Crustacea	1.7925e-07		1.7925e-07	21	189	Staples et al. 1997	https://doi.org/10.1016/S0045-6535(97)00195-1
dibutylphthalate	84-74-2		Gammarus pseudolimnaeus	Arthropoda	Crustacea	1.189e-05		1.189e-05	21	416	Staples et al. 1997	https://doi.org/10.1016/S0045-6535(97)00195-1
dibutylphthalate	84-74-2		Hexagenia bilineata	Arthropoda	Insecta	8.536e-05		8.536e-05	21	99	Staples et al. 1997	https://doi.org/10.1016/S0045-6535(97)00195-1
dibutylphthalate	84-74-2		Pimephales promelas	Chordata	Osteichthyes	0.002		0.002	25.4	154.677	Staples et al. 1997	https://doi.org/10.1016/S0045-6535(97)00195-1
dicapthon	2463-84-5	phosphorbiocides	Poecilia reticulata	Chordata	Osteichthyes	0.00010583	0.00010583	0.00021428	25	272.8	De Bruijn and Hermens 1991	https://doi.org/10.1016/0048-9697(91)90199-O
diclofenac	15307-86-5		Hyalella azteca	Arthropoda	Crustacea	1.749e-05		1.749e-05	23	6.4	Fu et al. 2021	https://doi.org/10.1021/acs.est.0c07887
diclofenac	15307-86-5		Gammarus pulex	Arthropoda	Crustacea	2.34e-05	2.34e-05	4.932e-05	21	11.48	Raths et al. 2022	https://doi.org/10.1111/gcb.16542
diclofenac	15307-86-5		Gammarus pulex	Arthropoda	Crustacea	2.34e-05	2.34e-05	4.932e-05	16	7.538	Raths et al. 2022	https://doi.org/10.1111/gcb.16542
diclofenac	15307-86-5		Gammarus pulex	Arthropoda	Crustacea	2.34e-05	2.34e-05	4.932e-05	11	5.711	Raths et al. 2022	https://doi.org/10.1111/gcb.16542
diclofenac	15307-86-5		Gammarus pulex	Arthropoda	Crustacea	2.34e-05	2.34e-05	4.932e-05	6	3.28	Raths et al. 2022	https://doi.org/10.1111/gcb.16542
diclofenac	15307-86-5		Hyalella azteca	Arthropoda	Crustacea	3.1e-06	3.1e-06	1.749e-05	21	3.324	Raths et al. 2022	https://doi.org/10.1111/gcb.16542
diclofenac	15307-86-5		Hyalella azteca	Arthropoda	Crustacea	3.1e-06	3.1e-06	1.749e-05	16	1.323	Raths et al. 2022	https://doi.org/10.1111/gcb.16542
diclofenac	15307-86-5		Hyalella azteca	Arthropoda	Crustacea	3.1e-06	3.1e-06	1.749e-05	11	0.7644	Raths et al. 2022	https://doi.org/10.1111/gcb.16542
diclofenac	15307-86-5		Hyalella azteca	Arthropoda	Crustacea	3.1e-06	3.1e-06	1.749e-05	6	0.6275	Raths et al. 2022	https://doi.org/10.1111/gcb.16542
dieldrin	60-57-1	halobiocides	Mytilus edulis	Mollusca	Bivalvia	0.0623319		0.0623319	10	490.017	Ernst 1977	https://doi.org/10.1016/0045-6535(77)90144-8
diethyl phthalate	84-66-2		Lepomis macrochirus	Chordata	Osteichthyes	0.000655	0.000655	0.35	16	56.921	Staples et al. 1997	https://doi.org/10.1016/S0045-6535(97)00195-1
diethyl phthalate	84-66-2		Parophrys vetulus	Chordata	Osteichthyes	0.0327	0.0327	1.5	12	62	Staples et al. 1997	https://doi.org/10.1016/S0045-6535(97)00195-1
di-hexylphthalate	84-75-3		Daphnia magna	Arthropoda	Crustacea	1.7925e-07		1.7925e-07	21	182.975	Staples et al. 1997	https://doi.org/10.1016/S0045-6535(97)00195-1
di-iso-decylphthalate	26761-40-0		Mytilus edulis	Mollusca	Bivalvia	0.0623319		0.0623319	15	539	Staples et al. 1997	https://doi.org/10.1016/S0045-6535(97)00195-1
di-iso-decylphthalate	26761-40-0		Mytilus edulis	Mollusca	Bivalvia	0.0623319		0.0623319	15	795	Staples et al. 1997	https://doi.org/10.1016/S0045-6535(97)00195-1
diisooctyl phthalate	27554-26-3		Arca zebra	Mollusca	Bivalvia	0.00144		0.00144	26.5	848	Staples et al. 1997	https://doi.org/10.1016/S0045-6535(97)00195-1
diisooctyl phthalate	27554-26-3		Parophrys vetulus	Chordata	Osteichthyes	0.0385	0.0385	1.5	12	70	Staples et al. 1997	https://doi.org/10.1016/S0045-6535(97)00195-1
dimethyl phthalate	131-11-3		Lepomis macrochirus	Chordata	Osteichthyes	0.000655	0.000655	0.35	16	27.2213	Staples et al. 1997	https://doi.org/10.1016/S0045-6535(97)00195-1
diphenylphosphate	838-85-7		Oncorhynchus mykiss	Chordata	Osteichthyes	0.430051		0.430051	10	0.52	Muir and Grift 1981	https://doi.org/10.1016/0045-6535(81)90084-9
emodin	518-82-1		Danio rerio	Chordata	Osteichthyes	4e-06		4e-06	26	510.48	Chen et al. 2017	https://doi.org/10.3389/fphar.2017.00453
endosulfan	115-29-7	halobiocides	Anodonta piscinalis	Mollusca	Bivalvia	0.00729	0.00729	0.0101788	10	57.6	Sabaliunas et al. 1998	https://doi.org/10.1002/etc.5620170922
endosulfan	115-29-7	halobiocides	Mytilus edulis	Mollusca	Bivalvia	0.0623319		0.0623319	10	295.265	Ernst 1977	https://doi.org/10.1016/0045-6535(77)90144-8
endrin	72-20-8	halobiocides	Mytilus edulis	Mollusca	Bivalvia	0.0623319		0.0623319	10	758.947	Ernst 1977	https://doi.org/10.1016/0045-6535(77)90144-8
epoxiconazole	133855-98-8		Gammarus pulex	Arthropoda	Crustacea	4.932e-05		4.932e-05	11	217	Rösch et al. 2016	https://doi.org/10.1021/acs.est.6b01301
fenchlorfos	299-84-3	phosphorbiocides	Poecilia reticulata	Chordata	Osteichthyes	0.00010583	0.00010583	0.00021428	25	1176.56	De Bruijn and Hermens 1991	https://doi.org/10.1016/0048-9697(91)90199-O
fenitrothion	122-14-5	phosphorbiocides	Anguilla anguilla	Chordata	Osteichthyes	0.025	0.025	0.25	20	0.528	Sancho et al. 1998	https://doi.org/10.1006/eesa.1998.1689
fenitrothion	122-14-5	phosphorbiocides	Anguilla anguilla	Chordata	Osteichthyes	0.025	0.025	0.25	20	21.024	Sancho et al. 1998	https://doi.org/10.1006/eesa.1998.1689
fenitrothion	122-14-5	phosphorbiocides	Poecilia reticulata	Chordata	Osteichthyes	0.00010583	0.00010583	0.00021428	25	342.32	De Bruijn and Hermens 1991	https://doi.org/10.1016/0048-9697(91)90199-O
fenthion	55-38-9	phosphorbiocides	Poecilia reticulata	Chordata	Osteichthyes	0.00010583	0.00010583	0.00021428	25	775.28	De Bruijn and Hermens 1991	https://doi.org/10.1016/0048-9697(91)90199-O
fenvalerate	51630-58-1		Anodonta piscinalis	Mollusca	Bivalvia	0.00729	0.00729	0.0101788	10	14.6	Sabaliunas et al. 1998	https://doi.org/10.1002/etc.5620170922
fenvalerate	51630-58-1		Oncorhynchus mykiss	Chordata	Osteichthyes	0.0015	0.0015	0.430051	10	151.808	Muir et al. 1994	https://doi.org/10.1016/0166-445X(94)90070-1
fluopyram	658066-35-4		Gammarus pulex	Arthropoda	Crustacea	2.34e-05	2.34e-05	4.932e-05	21	186.4	Raths et al. 2022	https://doi.org/10.1111/gcb.16542
fluopyram	658066-35-4		Gammarus pulex	Arthropoda	Crustacea	2.34e-05	2.34e-05	4.932e-05	16	92.41	Raths et al. 2022	https://doi.org/10.1111/gcb.16542
fluopyram	658066-35-4		Gammarus pulex	Arthropoda	Crustacea	2.34e-05	2.34e-05	4.932e-05	11	71.03	Raths et al. 2022	https://doi.org/10.1111/gcb.16542
fluopyram	658066-35-4		Gammarus pulex	Arthropoda	Crustacea	2.34e-05	2.34e-05	4.932e-05	6	38.16	Raths et al. 2022	https://doi.org/10.1111/gcb.16542
fluopyram	658066-35-4		Hyalella azteca	Arthropoda	Crustacea	3.1e-06	3.1e-06	1.749e-05	21	79.48	Raths et al. 2022	https://doi.org/10.1111/gcb.16542
fluopyram	658066-35-4		Hyalella azteca	Arthropoda	Crustacea	3.1e-06	3.1e-06	1.749e-05	16	39.43	Raths et al. 2022	https://doi.org/10.1111/gcb.16542
fluopyram	658066-35-4		Hyalella azteca	Arthropoda	Crustacea	3.1e-06	3.1e-06	1.749e-05	11	20.38	Raths et al. 2022	https://doi.org/10.1111/gcb.16542
fluopyram	658066-35-4		Hyalella azteca	Arthropoda	Crustacea	3.1e-06	3.1e-06	1.749e-05	6	9.886	Raths et al. 2022	https://doi.org/10.1111/gcb.16542
fluoranthene	206-44-0	PAH	Hyalella azteca	Arthropoda	Crustacea	1.749e-05		1.749e-05	21	4425.6	Nuutinen et al. 2003	https://doi.org/10.1007/s00244-002-2127-x
fluoranthene	206-44-0	PAH	Daphnia magna	Arthropoda	Crustacea	9.27e-07	9.27e-07	1.7925e-07	25	2496	Wang et al. 2021	https://doi.org/10.1021/acs.est.0c06970
fluorene	86-73-7	PAH	Poecilia reticulata	Chordata	Osteichthyes	0.000135	0.000135	0.00021428	23	1440	De Voogt et al. 1991	https://doi.org/10.1016/0166-445X(91)90015-2
flupyradifurone	951659-40-8		Gammarus pulex	Arthropoda	Crustacea	2.62097e-05		2.62097e-05	7	1.416	Huang et al. 2022	https://doi.org/10.1016/j.scitotenv.2022.158886
flupyradifurone	951659-40-8		Gammarus pulex	Arthropoda	Crustacea	2.62097e-05		2.62097e-05	18	1.382	Huang et al. 2022	https://doi.org/10.1016/j.scitotenv.2022.158886
flupyradifurone	951659-40-8		Gammarus pulex	Arthropoda	Crustacea	2.62097e-05		2.62097e-05	24	1.815	Huang et al. 2022	https://doi.org/10.1016/j.scitotenv.2022.158886
fluridone	59756-60-4		Oncorhynchus mykiss	Chordata	Osteichthyes	0.00013	0.00013	0.430051	10	36.48	Muir et al. 1982	https://doi.org/10.1007/BF01056368
fluridone	59756-60-4		Oncorhynchus mykiss	Chordata	Osteichthyes	0.009	0.009	0.430051	10	20.2256	Muir et al. 1982	https://doi.org/10.1007/BF01056368
g-hexachlorocyclohexane	58-89-9	halobiocides	Mytilus edulis	Mollusca	Bivalvia	0.0623319		0.0623319	10	75.8947	Ernst 1977	https://doi.org/10.1016/0045-6535(77)90144-8
g-hexachlorocyclohexane	58-89-9	halobiocides	Brachydanio rerio	Chordata	Osteichthyes	0.00036	0.00036	0.0003	26	180.134	Ensenbach and Nagel 1991	https://doi.org/10.1016/0742-8413(91)90120-I
heptachlorepoxide	1024-57-3	halobiocides	Mytilus edulis	Mollusca	Bivalvia	0.0623319		0.0623319	10	575.72	Ernst 1977	https://doi.org/10.1016/0045-6535(77)90144-8
hexachlorobenzene	118-74-1	halobenzenes	Portunus pelagicus	Arthropoda	Crustacea	0.00027	0.00027	0.000197885	26	564.48	Mortimer and Connell 1994	https://doi.org/10.1006/eesa.1994.1054
hexachlorobenzene	118-74-1	halobenzenes	Lymnaea stagnalis	Mollusca	Gastropoda	0.00065	0.00065	0.0007	20	467	Legierse 1998	https://doi.org/10.1016/S0166-445X(97)00092-1
imidacloprid	138261-41-3		Daphnia magna	Arthropoda	Crustacea	1.1e-05	1.1e-05	1.7925e-07	23	17.28	Li et al. 2021	https://doi.org/10.1021/acs.est.0c05664
imidacloprid	138261-41-3		Gammarus pulex	Arthropoda	Crustacea	2.62097e-05		2.62097e-05	13	490.4	Nyman et al. 2013	https://doi.org/10.1371/journal.pone.0062472
imidacloprid	138261-41-3		Gammarus pulex	Arthropoda	Crustacea	2.62097e-05		2.62097e-05	7	1.81	Huang et al. 2022	https://doi.org/10.1016/j.scitotenv.2022.158886
imidacloprid	138261-41-3		Gammarus pulex	Arthropoda	Crustacea	2.62097e-05		2.62097e-05	18	2.993	Huang et al. 2022	https://doi.org/10.1016/j.scitotenv.2022.158886
imidacloprid	138261-41-3		Gammarus pulex	Arthropoda	Crustacea	2.62097e-05		2.62097e-05	24	3.694	Huang et al. 2022	https://doi.org/10.1016/j.scitotenv.2022.158886
iodofenphos	18181-70-9	phosphorbiocides	Poecilia reticulata	Chordata	Osteichthyes	0.00010583	0.00010583	0.00021428	25	635.36	De Bruijn and Hermens 1991	https://doi.org/10.1016/0048-9697(91)90199-O
isoquinoline	119-65-3		Daphnia pulex	Arthropoda	Crustacea	6e-07	6e-07	3.978e-08	25	1968	Southworth et al. 1978	https://doi.org/10.1016/0043-1354(78)90080-5
malathion	121-75-5	phosphorbiocides	Gammarus pulex	Arthropoda	Crustacea	4.198e-05	4.198e-05	4.932e-05	13	8.86	Ashauer et al. 2012	https://doi.org/10.1021/es204611h
methylisocyanothion	18936-52-2	phosphorbiocides	Poecilia reticulata	Chordata	Osteichthyes	0.00010583	0.00010583	0.00021428	25	354.64	De Bruijn and Hermens 1991	https://doi.org/10.1016/0048-9697(91)90199-O
mirex	2385-85-5	halobiocides	Poecilia reticulata	Chordata	Osteichthyes	9.8e-05	9.8e-05	0.00021428	22	93.3254	Gobas et al. 1989	https://doi.org/10.1002/etc.5620080306
naphthalene	91-20-3	PAH	Brachydanio rerio	Chordata	Osteichthyes	3.9e-07	3.9e-07	0.0003	27	3141.6	Petersen and Kristensen 1998	https://doi.org/10.1002/etc.5620170724
naphthalene	91-20-3	PAH	Daphnia pulex	Arthropoda	Crustacea	3.978e-08		3.978e-08	25	4728	Southworth et al. 1978	https://doi.org/10.1016/0043-1354(78)90080-5
naphthalene	91-20-3	PAH	Cyprinodon variegatus	Chordata	Osteichthyes	0.00247	0.00247		25	49.4	Jonsson et al. 2009	https://doi.org/10.1897/03-173
parathion-methyl	298-00-0	phosphorbiocides	Hyalella azteca	Arthropoda	Crustacea	1.749e-05		1.749e-05	21	276	Nuutinen et al. 2003	https://doi.org/10.1007/s00244-002-2127-x
parathion-methyl	298-00-0	phosphorbiocides	Poecilia reticulata	Chordata	Osteichthyes	0.00010583	0.00010583	0.00021428	25	227.92	De Bruijn and Hermens 1991	https://doi.org/10.1016/0048-9697(91)90199-O
pentachlorobenzene	608-93-5	PCB	Poecilia reticulata	Chordata	Osteichthyes	0.000108167	0.000108167	0.00021428	20	710	Van Hoogen and Opperhuizen 1988	https://doi.org/10.1002/etc.5620070304
pentachlorobenzene	608-93-5	PCB	Portunus pelagicus	Arthropoda	Crustacea	0.00027	0.00027	0.000197885	26	786.24	Mortimer and Connell 1994	https://doi.org/10.1006/eesa.1994.1054
pentachlorobenzene	608-93-5	PCB	Hyalella azteca	Arthropoda	Crustacea	1.749e-05		1.749e-05	21	616.8	Nuutinen et al. 2003	https://doi.org/10.1007/s00244-002-2127-x
pentachlorobenzene	608-93-5	PCB	Poecilia reticulata	Chordata	Osteichthyes	0.00062	0.00062	0.00021428	21	1737.8	Könemann and Van Leeuwen 1980	https://doi.org/10.1016/0045-6535(80)90150-2
pentachlorobenzene	608-93-5	PCB	Lymnaea stagnalis	Mollusca	Gastropoda	0.00065	0.00065	0.0007	20	240	Legierse 1998	https://doi.org/10.1016/S0166-445X(97)00092-1
pentachlorobenzene	608-93-5	PCB	Lymnaea stagnalis	Mollusca	Gastropoda	0.00065	0.00065	0.0007	20	296	Legierse 1998	https://doi.org/10.1016/S0166-445X(97)00092-1
pentachlorobenzene	608-93-5	PCB	Poecilia reticulata	Chordata	Osteichthyes	0.000187083	0.000187083	0.00021428	22.5	130	Bruggeman et al. 1984	https://doi.org/10.1080/02772248409357024
pentachlorobenzene	608-93-5	PCB	Pimephales promelas	Chordata	Osteichthyes	4.5e-05	4.5e-05	0.002	20	2200	Sijm and van der Linde 1995	https://pubs.acs.org/doi/pdf/10.1021/es00011a011
pentachlorobenzene	608-93-5	PCB	Pimephales promelas	Chordata	Osteichthyes	6.8e-05	6.8e-05	0.002	20	3000	Sijm and van der Linde 1995	https://pubs.acs.org/doi/pdf/10.1021/es00011a011
pentachlorobenzene	608-93-5	PCB	Pimephales promelas	Chordata	Osteichthyes	0.00022	0.00022	0.002	20	1800	Sijm and van der Linde 1995	https://pubs.acs.org/doi/pdf/10.1021/es00011a011
pentachlorobenzene	608-93-5	PCB	Pimephales promelas	Chordata	Osteichthyes	0.00041	0.00041	0.002	20	1300	Sijm and van der Linde 1995	https://pubs.acs.org/doi/pdf/10.1021/es00011a011
pentachlorobenzene	608-93-5	PCB	Pimephales promelas	Chordata	Osteichthyes	0.00067	0.00067	0.002	20	3500	Sijm and van der Linde 1995	https://pubs.acs.org/doi/pdf/10.1021/es00011a011
pentachlorobenzene	608-93-5	PCB	Pimephales promelas	Chordata	Osteichthyes	0.00117	0.00117	0.002	20	1500	Sijm and van der Linde 1995	https://pubs.acs.org/doi/pdf/10.1021/es00011a011
pentachlorophenol	87-86-5		Gammarus pulex	Arthropoda	Crustacea	3.825e-05	3.825e-05	4.932e-05	13	646	Ashauer et al. 2012	https://doi.org/10.1021/es204611h
pentachlorophenol	87-86-5		Mysis relicta	Arthropoda	Crustacea	8e-06		8e-06	4	6	Landrum and Dupuis 1989	https://doi.org/10.1520/STP20113S
pentachlorophenol	87-86-5		Pontoporeia hoyi	Arthropoda	Crustacea	6.27273e-06		6.27273e-06	4	74.4	Landrum and Dupuis 1989	https://doi.org/10.1520/STP20113S
pentachlorophenol	87-86-5		Pontoporeia hoyi	Arthropoda	Crustacea	9e-06		9e-06	4	74.4	Landrum and Dupuis 1989	https://doi.org/10.1520/STP20113S
permethrin	52645-53-1		Oncorhynchus mykiss	Chordata	Osteichthyes	0.0015	0.0015	0.430051	10	867.534	Muir et al. 1994	https://doi.org/10.1016/0166-445X(94)90070-1
perylene	198-55-0	PAH	Daphnia pulex	Arthropoda	Crustacea	3.978e-08		3.978e-08	25	18048	Southworth et al. 1978	https://doi.org/10.1016/0043-1354(78)90080-5
phenanthrene	85-01-8	PAH	Hexagenia limbata	Arthropoda	Insecta	1.42167e-05	1.42167e-05	1.2e-05	18	14016	Stehly et al. 1990	https://doi.org/10.1002/etc.5620090206
phenanthrene	85-01-8	PAH	Brachydanio rerio	Chordata	Osteichthyes	3.9e-07	3.9e-07	0.0003	27	2649.6	Petersen and Kristensen 1998	https://doi.org/10.1002/etc.5620170724
phenanthrene	85-01-8	PAH	Clupea harengus	Chordata	Osteichthyes	1.137e-06	1.137e-06	0.265	7.5	2109.6	Petersen and Kristensen 1998	https://doi.org/10.1002/etc.5620170724
phenanthrene	85-01-8	PAH	Gadus morhua	Chordata	Osteichthyes	5.96e-07	5.96e-07	25	6.5	700.8	Petersen and Kristensen 1998	https://doi.org/10.1002/etc.5620170724
phenanthrene	85-01-8	PAH	Scophthalmus maximumus	Chordata	Osteichthyes	5.79e-07	5.79e-07	3.01593	15	2323.2	Petersen and Kristensen 1998	https://doi.org/10.1002/etc.5620170724
phenanthrene	85-01-8	PAH	Daphnia pulex	Arthropoda	Crustacea	3.978e-08		3.978e-08	25	4872	Southworth et al. 1978	https://doi.org/10.1016/0043-1354(78)90080-5
phenanthrene	85-01-8	PAH	Stylodrius heringianus	Annelida	Polychaeta	9.5e-07		9.5e-07	4	2256	Frank et al. 1986	https://doi.org/10.1016/0045-6535(86)90025-1
phenanthrene	85-01-8	PAH	Stylodrius heringianus	Annelida	Polychaeta	2e-05		2e-05	4	2256	Frank et al. 1986	https://doi.org/10.1016/0045-6535(86)90025-1
phenanthrene	85-01-8	PAH	Pontoporeia hoyi	Arthropoda	Crustacea	6e-06	6e-06	6.27273e-06	4	3096	Landrum 1988	https://doi.org/10.1016/0166-445X(88)90026-4
phenanthrene	85-01-8	PAH	Pontoporeia hoyi	Arthropoda	Crustacea	6e-06	6e-06	9e-06	4	3096	Landrum 1988	https://doi.org/10.1016/0166-445X(88)90026-4
phenanthrene	85-01-8	PAH	Daphnia magna	Arthropoda	Crustacea	9.27e-07	9.27e-07	1.7925e-07	25	3000	Wang et al. 2021	https://doi.org/10.1021/acs.est.0c06970
phenanthrene	85-01-8	PAH	Asellus aquaticus	Arthropoda	Crustacea	1e-06		1e-06	21	1580	Van Hattum 1995	https://doi.org/10.1021/es9800479
phenanthrene	85-01-8	PAH	Cyprinodon variegatus	Chordata	Osteichthyes	0.00247	0.00247		25	895.1	Jonsson et al. 2009	https://doi.org/10.1897/03-173
phenol	108-95-2		Brachydanio rerio	Chordata	Osteichthyes	0.00036	0.00036	0.0003	26	16.35	Ensenbach and Nagel 1991	https://doi.org/10.1006/eesa.1995.1019
prochloraz	67747-09-5		Gammarus pulex	Arthropoda	Crustacea	4.932e-05		4.932e-05	11	439	Rösch et al. 2016	https://doi.org/10.1021/acs.est.6b01301
prochloraz	67747-09-5		Gammarus pulex	Arthropoda	Crustacea	4.932e-05		4.932e-05	11	416	Fu et al. 2018	https://doi.org/10.1021/acs.est.8b04057
prochloraz	67747-09-5		Hyalella azteca	Arthropoda	Crustacea	1.749e-05		1.749e-05	23	550	Fu et al. 2018	https://doi.org/10.1021/acs.est.8b04057
propiconazole	60207-90-1		Gammarus pulex	Arthropoda	Crustacea	2.11e-05	2.11e-05	4.932e-05	13	130.9	Nyman et al. 2012	https://doi.org/10.1007/s10646-012-0917-0
pyrene	129-00-0	PAH	Brachydanio rerio	Chordata	Osteichthyes	3.9e-07	3.9e-07	0.0003	27	2805.6	Petersen and Kristensen 1998	https://doi.org/10.1002/etc.5620170724
pyrene	129-00-0	PAH	Clupea harengus	Chordata	Osteichthyes	1.137e-06	1.137e-06	0.265	7.5	3312	Petersen and Kristensen 1998	https://doi.org/10.1002/etc.5620170724
pyrene	129-00-0	PAH	Gadus morhua	Chordata	Osteichthyes	5.96e-07	5.96e-07	25	6.5	2292	Petersen and Kristensen 1998	https://doi.org/10.1002/etc.5620170724
pyrene	129-00-0	PAH	Daphnia pulex	Arthropoda	Crustacea	6e-07	6e-07	3.978e-08	25	27024	Southworth et al. 1978	https://doi.org/10.1016/0043-1354(78)90080-5
pyrene	129-00-0	PAH	Stylodrius heringianus	Annelida	Polychaeta	9.5e-07		9.5e-07	4	2729	Frank et al. 1986	https://doi.org/10.1016/0045-6535(86)90025-1
pyrene	129-00-0	PAH	Stylodrius heringianus	Annelida	Polychaeta	2e-05		2e-05	4	2729	Frank et al. 1986	https://doi.org/10.1016/0045-6535(86)90025-1
pyrene	129-00-0	PAH	Pontoporeia hoyi	Arthropoda	Crustacea	6e-06	6e-06	6.27273e-06	4	4780	Landrum 1988	https://doi.org/10.1016/0166-445X(88)90026-4
pyrene	129-00-0	PAH	Pontoporeia hoyi	Arthropoda	Crustacea	6e-06	6e-06	9e-06	4	4780	Landrum 1988	https://doi.org/10.1016/0166-445X(88)90026-4
pyrene	129-00-0	PAH	Poecilia reticulata	Chordata	Osteichthyes	0.000135	0.000135	0.00021428	23	3232	De Voogt et al. 1991	https://doi.org/10.1016/0166-445X(91)90015-2
pyrene	129-00-0	PAH	Daphnia magna	Arthropoda	Crustacea	9.27e-07	9.27e-07	1.7925e-07	25	4368	Wang et al. 2021	https://doi.org/10.1021/acs.est.0c06970
pyrene	129-00-0	PAH	Asellus aquaticus	Arthropoda	Crustacea	1e-06		1e-06	21	3490	Van Hattum 1995	https://doi.org/10.1021/es9800479
pyrene	129-00-0	PAH	Cyprinodon variegatus	Chordata	Osteichthyes	0.00247	0.00247		25	2182	Jonsson et al. 2009	https://doi.org/10.1897/03-173
sulfamethoxazole	723-46-6		Gammarus pulex	Arthropoda	Crustacea	2.34e-05	2.34e-05	4.932e-05	21	1.937	Raths et al. 2022	https://doi.org/10.1111/gcb.16542
sulfamethoxazole	723-46-6		Gammarus pulex	Arthropoda	Crustacea	2.34e-05	2.34e-05	4.932e-05	16	1.264	Raths et al. 2022	https://doi.org/10.1111/gcb.16542
sulfamethoxazole	723-46-6		Gammarus pulex	Arthropoda	Crustacea	2.34e-05	2.34e-05	4.932e-05	11	0.7187	Raths et al. 2022	https://doi.org/10.1111/gcb.16542
sulfamethoxazole	723-46-6		Gammarus pulex	Arthropoda	Crustacea	2.34e-05	2.34e-05	4.932e-05	6	0.605	Raths et al. 2022	https://doi.org/10.1111/gcb.16542
sulfamethoxazole	723-46-6		Hyalella azteca	Arthropoda	Crustacea	3.1e-06	3.1e-06	1.749e-05	21	0.6837	Raths et al. 2022	https://doi.org/10.1111/gcb.16542
sulfamethoxazole	723-46-6		Hyalella azteca	Arthropoda	Crustacea	3.1e-06	3.1e-06	1.749e-05	16	0.3563	Raths et al. 2022	https://doi.org/10.1111/gcb.16542
sulfamethoxazole	723-46-6		Hyalella azteca	Arthropoda	Crustacea	3.1e-06	3.1e-06	1.749e-05	11	0.2014	Raths et al. 2022	https://doi.org/10.1111/gcb.16542
sulfamethoxazole	723-46-6		Hyalella azteca	Arthropoda	Crustacea	3.1e-06	3.1e-06	1.749e-05	6	1.829	Raths et al. 2022	https://doi.org/10.1111/gcb.16542
tebuconazole	107534-96-3		Gammarus pulex	Arthropoda	Crustacea	2.34e-05	2.34e-05	4.932e-05	21	283.8	Raths et al. 2022	https://doi.org/10.1111/gcb.16542
tebuconazole	107534-96-3		Gammarus pulex	Arthropoda	Crustacea	2.34e-05	2.34e-05	4.932e-05	16	168.9	Raths et al. 2022	https://doi.org/10.1111/gcb.16542
tebuconazole	107534-96-3		Gammarus pulex	Arthropoda	Crustacea	2.34e-05	2.34e-05	4.932e-05	11	122.7	Raths et al. 2022	https://doi.org/10.1111/gcb.16542
tebuconazole	107534-96-3		Gammarus pulex	Arthropoda	Crustacea	2.34e-05	2.34e-05	4.932e-05	6	64.18	Raths et al. 2022	https://doi.org/10.1111/gcb.16542
tebuconazole	107534-96-3		Hyalella azteca	Arthropoda	Crustacea	3.1e-06	3.1e-06	1.749e-05	21	103.9	Raths et al. 2022	https://doi.org/10.1111/gcb.16542
tebuconazole	107534-96-3		Hyalella azteca	Arthropoda	Crustacea	3.1e-06	3.1e-06	1.749e-05	16	61.73	Raths et al. 2022	https://doi.org/10.1111/gcb.16542
tebuconazole	107534-96-3		Hyalella azteca	Arthropoda	Crustacea	3.1e-06	3.1e-06	1.749e-05	11	40.91	Raths et al. 2022	https://doi.org/10.1111/gcb.16542
tebuconazole	107534-96-3		Hyalella azteca	Arthropoda	Crustacea	3.1e-06	3.1e-06	1.749e-05	6	20.85	Raths et al. 2022	https://doi.org/10.1111/gcb.16542
terbutryn	886-50-0		Oncorhynchus mykiss	Chordata	Osteichthyes	0.00013	0.00013	0.430051	10	62.7902	Muir et al. 1982	https://doi.org/10.1007/BF01056368
terbutryn	886-50-0		Oncorhynchus mykiss	Chordata	Osteichthyes	0.009	0.009	0.430051	10	41.9829	Muir et al. 1982	https://doi.org/10.1007/BF01056368
terbutryn	886-50-0		Gammarus pulex	Arthropoda	Crustacea	2.34e-05	2.34e-05	4.932e-05	21	394.8	Raths et al. 2022	https://doi.org/10.1111/gcb.16542
terbutryn	886-50-0		Gammarus pulex	Arthropoda	Crustacea	2.34e-05	2.34e-05	4.932e-05	16	224.1	Raths et al. 2022	https://doi.org/10.1111/gcb.16542
terbutryn	886-50-0		Gammarus pulex	Arthropoda	Crustacea	2.34e-05	2.34e-05	4.932e-05	11	185.9	Raths et al. 2022	https://doi.org/10.1111/gcb.16542
terbutryn	886-50-0		Gammarus pulex	Arthropoda	Crustacea	2.34e-05	2.34e-05	4.932e-05	6	107.9	Raths et al. 2022	https://doi.org/10.1111/gcb.16542
terbutryn	886-50-0		Hyalella azteca	Arthropoda	Crustacea	3.1e-06	3.1e-06	1.749e-05	21	214.2	Raths et al. 2022	https://doi.org/10.1111/gcb.16542
terbutryn	886-50-0		Hyalella azteca	Arthropoda	Crustacea	3.1e-06	3.1e-06	1.749e-05	16	142.7	Raths et al. 2022	https://doi.org/10.1111/gcb.16542
terbutryn	886-50-0		Hyalella azteca	Arthropoda	Crustacea	3.1e-06	3.1e-06	1.749e-05	11	83.19	Raths et al. 2022	https://doi.org/10.1111/gcb.16542
terbutryn	886-50-0		Hyalella azteca	Arthropoda	Crustacea	3.1e-06	3.1e-06	1.749e-05	6	40.16	Raths et al. 2022	https://doi.org/10.1111/gcb.16542
thiacloprid	111988-49-9		Gammarus pulex	Arthropoda	Crustacea	2.34e-05	2.34e-05	4.932e-05	21	5.994	Raths et al. 2022	https://doi.org/10.1111/gcb.16542
thiacloprid	111988-49-9		Gammarus pulex	Arthropoda	Crustacea	2.34e-05	2.34e-05	4.932e-05	16	5.106	Raths et al. 2022	https://doi.org/10.1111/gcb.16542
thiacloprid	111988-49-9		Gammarus pulex	Arthropoda	Crustacea	2.34e-05	2.34e-05	4.932e-05	11	4.365	Raths et al. 2022	https://doi.org/10.1111/gcb.16542
thiacloprid	111988-49-9		Gammarus pulex	Arthropoda	Crustacea	2.34e-05	2.34e-05	4.932e-05	6	2.806	Raths et al. 2022	https://doi.org/10.1111/gcb.16542
thiacloprid	111988-49-9		Hyalella azteca	Arthropoda	Crustacea	3.1e-06	3.1e-06	1.749e-05	21	7.839	Raths et al. 2022	https://doi.org/10.1111/gcb.16542
thiacloprid	111988-49-9		Hyalella azteca	Arthropoda	Crustacea	3.1e-06	3.1e-06	1.749e-05	16	4.827	Raths et al. 2022	https://doi.org/10.1111/gcb.16542
thiacloprid	111988-49-9		Hyalella azteca	Arthropoda	Crustacea	3.1e-06	3.1e-06	1.749e-05	11	3.167	Raths et al. 2022	https://doi.org/10.1111/gcb.16542
thiacloprid	111988-49-9		Hyalella azteca	Arthropoda	Crustacea	3.1e-06	3.1e-06	1.749e-05	6	1.719	Raths et al. 2022	https://doi.org/10.1111/gcb.16542
thianthrene	92-85-3		Poecilia reticulata	Chordata	Osteichthyes	0.000135	0.000135	0.00021428	23	1096.8	De Voogt et al. 1991	https://doi.org/10.1016/0166-445X(91)90015-2
thiobencarb	28249-77-6		Aristichthys nobilis	Chordata	Osteichthyes	0.004	0.004	0.005	27	6184.8	Lin et al. 1997	https://doi.org/10.1002/(SICI)1096-9063(199702)49:2<178::AID-PS524>3.0.CO;2-N
thiobencarb	28249-77-6		Aristichthys nobilis	Chordata	Osteichthyes	0.004	0.004	0.005	27	1845.6	Lin et al. 1997	https://doi.org/10.1002/(SICI)1096-9063(199702)49:2<178::AID-PS524>3.0.CO;2-N
toluene	108-88-3		Pimephales promelas	Chordata	Osteichthyes	0.00261333	0.00261333	0.002	21	312	De Wolf and Lieder 1998	https://doi.org/10.1016/S0045-6535(97)10062-5
xanthene	92-83-1		Poecilia reticulata	Chordata	Osteichthyes	0.000135	0.000135	0.00021428	23	1586.4	De Voogt et al. 1991	https://doi.org/10.1016/0166-445X(91)90015-2
α-cypermethrin	67375-30-8		Daphnia magna	Arthropoda	Crustacea	1.2e-06	1.2e-06	1.7925e-07	20	4876.8	Kretschmann et al. 2016	https://doi.org/10.1007/s00216-015-9197-x

## Sheet: Elimination
X	CAS	ECHA	S	SSSS	SSS	m [kg]	actual m [kg]	adult m [kg]	T [°C]	kelimination [d-1]	source	DOI
1,2,3,4,6,7,8,9-octachlorodibenzo-p-dioxin	3268-87-9		Mytilus edulis	Mollusca	Bivalvia	0.0623319		0.0623319	6.5	0.0121605	Hektoen et al. 1994	https://doi.org/10.1016/0045-6535(94)90280-1
1,2,3,4,6,7,8,9-octachlorodibenzo-p-furan	39001-02-0		Mytilus edulis	Mollusca	Bivalvia	0.0623319		0.0623319	6.5	0.0231049	Hektoen et al. 1994	https://doi.org/10.1016/0045-6535(94)90280-1
1,2,3,4,6,7,8-heptachlorodibenzo-p-dioxin	35822-46-9		Mytilus edulis	Mollusca	Bivalvia	0.0623319		0.0623319	6.5	0.0141459	Hektoen et al. 1994	https://doi.org/10.1016/0045-6535(94)90280-1
1,2,3,4,6,7,8-heptachlorodibenzo-p-furan	67562-39-4		Mytilus edulis	Mollusca	Bivalvia	0.0623319		0.0623319	6.5	0.0192541	Hektoen et al. 1994	https://doi.org/10.1016/0045-6535(94)90280-1
1,2,3,4,7,8-hexachlorodibenzo-p-dioxin	39227-28-6		Mytilus edulis	Mollusca	Bivalvia	0.0623319		0.0623319	6.5	0.0239016	Hektoen et al. 1994	https://doi.org/10.1016/0045-6535(94)90280-1
1,2,3,4,7,8-hexachlorodibenzo-p-furan	70648-26-9		Mytilus edulis	Mollusca	Bivalvia	0.0623319		0.0623319	6.5	0.0288811	Hektoen et al. 1994	https://doi.org/10.1016/0045-6535(94)90280-1
1,2,3,4-tetrachlorobenzene	634-66-2	halobenzenes	Lymnaea stagnalis	Mollusca	Gastropoda	0.00065	0.00065	0.0007	20	1.51356	Legierse 1998	https://doi.org/10.1016/S0166-445X(97)00092-1
1,2,3,4-tetrachlorobenzene	634-66-2	halobenzenes	Pimephales promelas	Chordata	Osteichthyes	4.5e-05	4.5e-05	0.002	20	0.48	Sijm and van der Linde 1995	https://pubs.acs.org/doi/pdf/10.1021/es00011a011
1,2,3,4-tetrachlorobenzene	634-66-2	halobenzenes	Pimephales promelas	Chordata	Osteichthyes	6.8e-05	6.8e-05	0.002	20	0.4	Sijm and van der Linde 1995	https://pubs.acs.org/doi/pdf/10.1021/es00011a011
1,2,3,4-tetrachlorobenzene	634-66-2	halobenzenes	Pimephales promelas	Chordata	Osteichthyes	0.00022	0.00022	0.002	20	0.5	Sijm and van der Linde 1995	https://pubs.acs.org/doi/pdf/10.1021/es00011a011
1,2,3,4-tetrachlorobenzene	634-66-2	halobenzenes	Pimephales promelas	Chordata	Osteichthyes	0.00041	0.00041	0.002	20	0.14	Sijm and van der Linde 1995	https://pubs.acs.org/doi/pdf/10.1021/es00011a011
1,2,3,4-tetrachlorobenzene	634-66-2	halobenzenes	Pimephales promelas	Chordata	Osteichthyes	0.00067	0.00067	0.002	20	0.1	Sijm and van der Linde 1995	https://pubs.acs.org/doi/pdf/10.1021/es00011a011
1,2,3,4-tetrachlorobenzene	634-66-2	halobenzenes	Pimephales promelas	Chordata	Osteichthyes	0.00117	0.00117	0.002	20	0.19	Sijm and van der Linde 1995	https://pubs.acs.org/doi/pdf/10.1021/es00011a011
1,2,3,4-tetrachlorobenzene	634-66-2	halobenzenes	Portunus pelagicus	Arthropoda	Crustacea	0.00027	0.00027	0.000197885	26	2.952	Mortimer and Connell 1994	https://doi.org/10.1006/eesa.1994.1054
1,2,3,4-tetrachloronaphthalene	20020-02-4	Chloronaphthalenes	Poecilia reticulata	Chordata	Osteichthyes	0.00035	0.00035	0.00021428	22	0.099	Opperhuizen et al. 1985	https://doi.org/10.1016/0045-6535(85)90129-8
1,2,3,4-tetrachloronaphthalene	20020-02-4	Chloronaphthalenes	Tubificidae	Annelida	Oligochaeta	1.85714e-06	1.85714e-06	2.7e-06	8	0.0346574	Oliver 1987	https://doi.org/10.1021/es00162a009
1,2,3,5-tetrachlorobenzene	634-90-2	halobenzenes	Gambusia affinis	Chordata	Osteichthyes	0.0019	0.0019	0.002	23	0.48	Chaisuksant et al. 1997	https://doi.org/10.1006/eesa.1997.1524
1,2,3,5-tetrachlorobenzene	634-90-2	halobenzenes	Lymnaea stagnalis	Mollusca	Gastropoda	0.00065	0.00065	0.0007	20	1.4	Legierse 1998	https://doi.org/10.1016/S0166-445X(97)00092-1
1,2,3,5-tetrachlorobenzene	634-90-2	halobenzenes	Poecilia reticulata	Chordata	Osteichthyes	0.00062	0.00062	0.00021428	21	0.26	Könemann and Van Leeuwen 1980	https://doi.org/10.1016/0045-6535(80)90150-2
1,2,3,6,7,8-hexachlorodibenzo-p-dioxin	57653-85-7		Mytilus edulis	Mollusca	Bivalvia	0.0623319		0.0623319	6.5	0.0173287	Hektoen et al. 1994	https://doi.org/10.1016/0045-6535(94)90280-1
1,2,3,6,7,8-hexachlorodibenzo-p-furan	57117-44-9		Mytilus edulis	Mollusca	Bivalvia	0.0623319		0.0623319	6.5	0.0315067	Hektoen et al. 1994	https://doi.org/10.1016/0045-6535(94)90280-1
1,2,3,7,8,9-hexachlorodibenzo-p-dioxin	19408-74-3		Mytilus edulis	Mollusca	Bivalvia	0.0623319		0.0623319	6.5	0.0133298	Hektoen et al. 1994	https://doi.org/10.1016/0045-6535(94)90280-1
1,2,3,7,8,9-hexachlorodibenzo-p-furan	72918-21-9		Mytilus edulis	Mollusca	Bivalvia	0.0623319		0.0623319	6.5	0.0385082	Hektoen et al. 1994	https://doi.org/10.1016/0045-6535(94)90280-1
1,2,3,7,8-pentachlorodibenzo-p-dioxin	40321-76-4		Mytilus edulis	Mollusca	Bivalvia	0.0623319		0.0623319	6.5	0.0138629	Hektoen et al. 1994	https://doi.org/10.1016/0045-6535(94)90280-1
1,2,3,7,8-pentachlorodibenzo-p-furan	57117-41-6		Mytilus edulis	Mollusca	Bivalvia	0.0623319		0.0623319	6.5	0.0288811	Hektoen et al. 1994	https://doi.org/10.1016/0045-6535(94)90280-1
1,2,3-trichlorobenzene	87-61-6	halobenzenes	Gambusia affinis	Chordata	Osteichthyes	0.0019	0.0019	0.002	23	1.1	Chaisuksant et al. 1997	https://doi.org/10.1006/eesa.1997.1524
1,2,3-trichlorobenzene	87-61-6	halobenzenes	Lymnaea stagnalis	Mollusca	Gastropoda	0.00065	0.00065	0.0007	20	5	Legierse 1998	https://doi.org/10.1016/S0166-445X(97)00092-1
1,2,3-trichlorobenzene	87-61-6	halobenzenes	Lymnaea stagnalis	Mollusca	Gastropoda	0.00065	0.00065	0.0007	20	3	Legierse 1998	https://doi.org/10.1016/S0166-445X(97)00092-1
1,2,3-trichlorobenzene	87-61-6	halobenzenes	Pimephales promelas	Chordata	Osteichthyes	4.5e-05	4.5e-05	0.002	20	0.33	Sijm and van der Linde 1995	https://pubs.acs.org/doi/pdf/10.1021/es00011a011
1,2,3-trichlorobenzene	87-61-6	halobenzenes	Pimephales promelas	Chordata	Osteichthyes	6.8e-05	6.8e-05	0.002	20	1	Sijm and van der Linde 1995	https://pubs.acs.org/doi/pdf/10.1021/es00011a011
1,2,3-trichlorobenzene	87-61-6	halobenzenes	Pimephales promelas	Chordata	Osteichthyes	0.00022	0.00022	0.002	20	0.5	Sijm and van der Linde 1995	https://pubs.acs.org/doi/pdf/10.1021/es00011a011
1,2,3-trichlorobenzene	87-61-6	halobenzenes	Pimephales promelas	Chordata	Osteichthyes	0.00041	0.00041	0.002	20	0.5	Sijm and van der Linde 1995	https://pubs.acs.org/doi/pdf/10.1021/es00011a011
1,2,3-trichlorobenzene	87-61-6	halobenzenes	Pimephales promelas	Chordata	Osteichthyes	0.00067	0.00067	0.002	20	0.18	Sijm and van der Linde 1995	https://pubs.acs.org/doi/pdf/10.1021/es00011a011
1,2,3-trichlorobenzene	87-61-6	halobenzenes	Pimephales promelas	Chordata	Osteichthyes	0.00117	0.00117	0.002	20	0.22	Sijm and van der Linde 1995	https://pubs.acs.org/doi/pdf/10.1021/es00011a011
1,2,3-trichlorobenzene	87-61-6	halobenzenes	Poecilia reticulata	Chordata	Osteichthyes	0.00062	0.00062	0.00021428	21	0.45	Könemann and Van Leeuwen 1980	https://doi.org/10.1016/0045-6535(80)90150-2
1,2,3-trichlorobenzene	87-61-6	halobenzenes	Portunus pelagicus	Arthropoda	Crustacea	0.00027	0.00027	0.000197885	26	3.672	Mortimer and Connell 1994	https://doi.org/10.1006/eesa.1994.1054
1,2,4,5-tetrabromobenzene	636-28-2	halobenzenes	Gambusia affinis	Chordata	Osteichthyes	0.0019	0.0019	0.002	23	0.32	Chaisuksant et al. 1997	https://doi.org/10.1006/eesa.1997.1524
1,2,4-tribromobenzene	615-54-3	halobenzenes	Gambusia affinis	Chordata	Osteichthyes	0.0019	0.0019	0.002	23	0.58	Chaisuksant et al. 1997	https://doi.org/10.1006/eesa.1997.1524
1,2,4-trimethylbenzene	95-63-6		Pimephales promelas	Chordata	Osteichthyes	0.0006	0.0006	0.002	22	1.65	Brooke et al. 1984	http://digital.library.wisc.edu/1793/81143
1,3,5,7-tetrachloronaphthalene	53555-64-9	Chloronaphthalenes	Poecilia reticulata	Chordata	Osteichthyes	0.00035	0.00035	0.00021428	22	0.022	Opperhuizen et al. 1985	https://doi.org/10.1016/0045-6535(85)90129-8
1,3,5,8-tetrachloronaphthalene	31604-28-1	Chloronaphthalenes	Poecilia reticulata	Chordata	Osteichthyes	0.00035	0.00035	0.00021428	22	0.045	Opperhuizen et al. 1985	https://doi.org/10.1016/0045-6535(85)90129-8
1,3,5-tribromobenzene	626-39-1	halobenzenes	Poecilia reticulata	Chordata	Osteichthyes	9.8e-05	9.8e-05	0.00021428	22	0.422669	Gobas et al. 1989	https://doi.org/10.1002/etc.5620080306
1,3,5-trichlorobenzene	108-70-3	halobenzenes	Lymnaea stagnalis	Mollusca	Gastropoda	0.00065	0.00065	0.0007	20	3	Legierse 1998	https://doi.org/10.1016/S0166-445X(97)00092-1
1,3,5-trichlorobenzene	108-70-3	halobenzenes	Poecilia reticulata	Chordata	Osteichthyes	0.00062	0.00062	0.00021428	21	0.4	Könemann and Van Leeuwen 1980	https://doi.org/10.1016/0045-6535(80)90150-2
1,3,7-trichloronaphthalene	55720-37-1	Chloronaphthalenes	Poecilia reticulata	Chordata	Osteichthyes	0.00035	0.00035	0.00021428	22	0.084	Opperhuizen et al. 1985	https://doi.org/10.1016/0045-6535(85)90129-8
1,3-dichlorobenzene	541-73-1	halobenzenes	Pimephales promelas	Chordata	Osteichthyes	0.00261333	0.00261333	0.002	21	1.656	De Wolf and Lieder 1998	https://doi.org/10.1016/S0045-6535(97)10062-5
1,3-diethylbenzene	141-93-5		Pimephales promelas	Chordata	Osteichthyes	0.0006	0.0006	0.002	22	1.31	Brooke et al. 1984	http://digital.library.wisc.edu/1793/81143
1,4-dibromobenzene	106-37-6	halobenzenes	Gambusia affinis	Chordata	Osteichthyes	0.0019	0.0019	0.002	23	1.26	Chaisuksant et al. 1997	https://doi.org/10.1006/eesa.1997.1524
1,4-dibromobenzene	106-37-6	halobenzenes	Poecilia reticulata	Chordata	Osteichthyes	9.8e-05	9.8e-05	0.00021428	22	1.41834	Gobas et al. 1989	https://doi.org/10.1002/etc.5620080306
1,4-dichlorobenzene	106-46-7	halobenzenes	Gambusia affinis	Chordata	Osteichthyes	0.0019	0.0019	0.002	23	1.44	Chaisuksant et al. 1997	https://doi.org/10.1006/eesa.1997.1524
1,4-dichlorobenzene	106-46-7	halobenzenes	Poecilia reticulata	Chordata	Osteichthyes	0.00062	0.00062	0.00021428	21	1	Könemann and Van Leeuwen 1980	https://doi.org/10.1016/0045-6535(80)90150-2
1,4-dichlorobenzene	106-46-7	halobenzenes	Portunus pelagicus	Arthropoda	Crustacea	0.00027	0.00027	0.000197885	26	11.808	Mortimer and Connell 1994	https://doi.org/10.1006/eesa.1994.1054
1,4-dichloronaphthalene	1825-31-6	Chloronaphthalenes	Poecilia reticulata	Chordata	Osteichthyes	0.00035	0.00035	0.00021428	22	0.11	Opperhuizen et al. 1985	https://doi.org/10.1016/0045-6535(85)90129-8
1,4-hexadiene	7319-00-8		Ceriodaphnia dubia	Arthropoda	Crustacea	8e-08	8e-08		25	0.25	EMBSI 2015b. Ceriodaphnia dubia toxicity test with 1,4-hexadiene, 15TP4 (1485764). ExxonMobil Biomedical Sciences, Inc Ananndale, NJ USA
1,7-octadiene	3710-30-3		Ceriodaphnia dubia	Arthropoda	Crustacea	8e-08	8e-08		25	0.25	EMBSI 2015d. Ceriodaphnia dubia toxicity test with 1,7-octadiene, 15TP10 (1485964). ExxonMobil Biomedical Sciences, Inc Ananndale, NJ USA
1,8-dichloronaphthalene	2050-74-0	Chloronaphthalenes	Poecilia reticulata	Chordata	Osteichthyes	0.00035	0.00035	0.00021428	22	0.16	Opperhuizen et al. 1985	https://doi.org/10.1016/0045-6535(85)90129-8
13H-dibenzo(a,i)carbazole	239-64-5		Poecilia reticulata	Chordata	Osteichthyes	0.000135	0.000135	0.00021428	23	5.76	De Voogt et al. 1991	https://doi.org/10.1016/0166-445X(91)90015-2
2,2',3,3',4,4',5,5',6,6'-decabromodiphenylether	1163-19-5	bromodiphenylethers	Salvelinus namaycush	Chordata	Osteichthyes	0.055	0.055	5	12	0.027	Tomy et. al. 2004	https://doi.org/10.1021/es035070v
2,2',3,3',4,4',5,5',6,6'-decachlorobiphenyl	2051-24-3	PCB	Brachydanio rerio	Chordata	Osteichthyes	0.000243	0.000243	0.0003	22	0.0132	Fox et al. 1994	https://doi.org/10.1006/eesa.1994.1038
2,2',3,3',4,4',5,5',6,6'-decachlorobiphenyl	2051-24-3	PCB	Oncorhynchus mykiss	Chordata	Osteichthyes	0.9	0.9	0.430051	11	0.000346574	Niimi and Oliver 1983	https://doi.org/10.1139/f83-160
2,2',3,3',4,4',5,5',6,6'-decachlorobiphenyl	2051-24-3	PCB	Poecilia reticulata	Chordata	Osteichthyes	0.000187083	0.000187083	0.00021428	22.5	0.00509902	Bruggeman et al. 1984	https://doi.org/10.1080/02772248409357024
2,2',3,3',4,4',5,5',6,6'-decachlorobiphenyl	2051-24-3	PCB	Poecilia reticulata	Chordata	Osteichthyes	9.8e-05	9.8e-05	0.00021428	22	0.00501187	Gobas et al. 1989	https://doi.org/10.1002/etc.5620080306
2,2',3,3',4,4',5,5',6,6'-decachlorobiphenyl	2051-24-3	PCB	Poecilia reticulata	Chordata	Osteichthyes	0.0001	0.0001	0.00021428	20	0.01	Sijm et al. 1992	https://pubs.acs.org/doi/pdf/10.1021/es00035a014
2,2',3,3',4,4',5,5',6,6'-decachlorobiphenyl	2051-24-3	PCB	Poecilia reticulata	Chordata	Osteichthyes	0.0001	0.0001	0.00021428	20	0.023	Sijm et al. 1992	https://pubs.acs.org/doi/pdf/10.1021/es00035a014
2,2',3,3',4,4',5,5',6-nonachlorobiphenyl	40186-72-9	PCB	Brachydanio rerio	Chordata	Osteichthyes	0.000243	0.000243	0.0003	22	0.00958	Fox et al. 1994	https://doi.org/10.1006/eesa.1994.1038
2,2',3,3',4,4',5,5',6-nonachlorobiphenyl	40186-72-9	PCB	Dreissena polymorpha	Mollusca	Bivalvia	0.00073875	0.00073875	1.224e-05	13.5	0.046	Morrison et al. 1995	https://doi.org/10.1139/f95-847
2,2',3,3',4,4',5,5',6-nonachlorobiphenyl	40186-72-9	PCB	Oncorhynchus mykiss	Chordata	Osteichthyes	0.9	0.9	0.430051	11	0.000346574	Niimi and Oliver 1983	https://doi.org/10.1139/f83-160
2,2',3,3',4,4',5,5'-octachlorobiphenyl	35694-08-7	PCB	Brachydanio rerio	Chordata	Osteichthyes	0.000243	0.000243	0.0003	22	0.00865	Fox et al. 1994	https://doi.org/10.1006/eesa.1994.1038
2,2',3,3',4,4',5,5'-octachlorobiphenyl	35694-08-7	PCB	Dreissena polymorpha	Mollusca	Bivalvia	0.00073875	0.00073875	1.224e-05	13.5	0.053	Morrison et al. 1995	https://doi.org/10.1139/f95-847
2,2',3,3',4,4',5,5'-octachlorobiphenyl	35694-08-7	PCB	Oncorhynchus mykiss	Chordata	Osteichthyes	0.9	0.9	0.430051	11	0.000346574	Niimi and Oliver 1983	https://doi.org/10.1139/f83-160
2,2',3,3',4,4',5,5'-octachlorobiphenyl	35694-08-7	PCB	Poecilia reticulata	Chordata	Osteichthyes	0.000187083	0.000187083	0.00021428	22.5	0.00731861	Bruggeman et al. 1984	https://doi.org/10.1080/02772248409357024
2,2',3,3',4,4',5,5'-octachlorobiphenyl	35694-08-7	PCB	Poecilia reticulata	Chordata	Osteichthyes	0.0001	0.0001	0.00021428	20	0.031	Sijm et al. 1992	https://pubs.acs.org/doi/pdf/10.1021/es00035a014
2,2',3,3',4,4',5,5'-octachlorobiphenyl	35694-08-7	PCB	Tubificidae	Annelida	Oligochaeta	1.85714e-06	1.85714e-06	2.7e-06	8	0.00693147	Oliver 1987	https://doi.org/10.1021/es00162a009
2,2',3,3',4,4',5,6-octachlorobiphenyl	52663-78-2	PCB	Brachydanio rerio	Chordata	Osteichthyes	0.000243	0.000243	0.0003	22	0.00711	Fox et al. 1994	https://doi.org/10.1006/eesa.1994.1038
2,2',3,3',4,4',5,6-octachlorobiphenyl	52663-78-2	PCB	Dreissena polymorpha	Mollusca	Bivalvia	0.00073875	0.00073875	1.224e-05	13.5	0.051	Morrison et al. 1995	https://doi.org/10.1139/f95-847
2,2',3,3',4,4',6-heptachlorobiphenyl	52663-71-5	PCB	Dreissena polymorpha	Mollusca	Bivalvia	0.00073875	0.00073875	1.224e-05	13.5	0.058	Morrison et al. 1995	https://doi.org/10.1139/f95-847
2,2',3,3',4,4',6-heptachlorobiphenyl	52663-71-5	PCB	Tubificidae	Annelida	Oligochaeta	1.85714e-06	1.85714e-06	2.7e-06	8	0.00630134	Oliver 1987	https://doi.org/10.1021/es00162a009
2,2',3,3',4,4'-hexachlorobiphenyl	38380-07-3	PCB	Brachydanio rerio	Chordata	Osteichthyes	0.000243	0.000243	0.0003	22	0.00843	Fox et al. 1994	https://doi.org/10.1006/eesa.1994.1038
2,2',3,3',4,4'-hexachlorobiphenyl	38380-07-3	PCB	Mytilus edulis	Mollusca	Bivalvia	0.0623319		0.0623319	15	0.0189903	Pruell et al. 1986	https://doi.org/10.1007/BF00392601
2,2',3,3',4,4'-hexachlorobiphenyl	38380-07-3	PCB	Oncorhynchus mykiss	Chordata	Osteichthyes	0.9	0.9	0.430051	11	0.000346574	Niimi and Oliver 1983	https://doi.org/10.1139/f83-160
2,2',3,3',4,4'-hexachlorobiphenyl	38380-07-3	PCB	Tubificidae	Annelida	Oligochaeta	1.85714e-06	1.85714e-06	2.7e-06	8	0.0138629	Oliver 1987	https://doi.org/10.1021/es00162a009
2,2',3,3',4,5,5',6-octachlorobiphenyl	68194-17-2	PCB	Brachydanio rerio	Chordata	Osteichthyes	0.000243	0.000243	0.0003	22	0.00776	Fox et al. 1994	https://doi.org/10.1006/eesa.1994.1038
2,2',3,3',4',5,5',6-octachlorobiphenyl	68194-17-2		Dreissena polymorpha	Mollusca	Bivalvia	0.00073875	0.00073875	1.224e-05	13.5	0.057	Morrison et al. 1995	https://doi.org/10.1139/f95-847
2,2',3,3',4,5,5'-heptachlorobiphenyl	52663-74-8	PCB	Dreissena polymorpha	Mollusca	Bivalvia	0.00073875	0.00073875	1.224e-05	13.5	0.053	Morrison et al. 1995	https://doi.org/10.1139/f95-847
2,2',3,3',4,5',6,6'-octachlorobiphenyl	38411-25-5	PCB	Dreissena polymorpha	Mollusca	Bivalvia	0.00073875	0.00073875	1.224e-05	13.5	0.054	Morrison et al. 1995	https://doi.org/10.1139/f95-847
2,2',3,3',4,5,6'-heptachlorobiphenyl	38411-25-5	PCB	Dreissena polymorpha	Mollusca	Bivalvia	0.00073875	0.00073875	1.224e-05	13.5	0.052	Morrison et al. 1995	https://doi.org/10.1139/f95-847
2,2',3,3',4,5-hexachlorobiphenyl	55215-18-4	PCB	Dreissena polymorpha	Mollusca	Bivalvia	0.00073875	0.00073875	1.224e-05	13.5	0.098	Morrison et al. 1995	https://doi.org/10.1139/f95-847
2,2',3,3',4-pentachlorobiphenyl	52663-62-4	PCB	Cyprinus carpio	Chordata	Osteichthyes	0.083	0.083	5	20	0.00541521	Tanabe et al. 1982	https://doi.org/10.1080/00021369.1982.10865176
2,2',3,3',5,5',6,6'-octachlorobiphenyl	2136-99-4	PCB	Brachydanio rerio	Chordata	Osteichthyes	0.000243	0.000243	0.0003	22	0.0077	Fox et al. 1994	https://doi.org/10.1006/eesa.1994.1038
2,2',3,3',6,6'-hexachlorobiphenyl	38411-22-2	PCB	Brachydanio rerio	Chordata	Osteichthyes	0.000243	0.000243	0.0003	22	0.0161	Fox et al. 1994	https://doi.org/10.1006/eesa.1994.1038
2,2',3,3',6,6'-hexachlorobiphenyl	38411-22-2	PCB	Poecilia reticulata	Chordata	Osteichthyes	0.0001	0.0001	0.00021428	20	0.024	Sijm et al. 1992	https://pubs.acs.org/doi/pdf/10.1021/es00035a014
2,2',3,3',6-pentachlorobiphenyl	52663-60-2	PCB	Cyprinus carpio	Chordata	Osteichthyes	0.083	0.083	5	20	0.00953435	Tanabe et al. 1982	https://doi.org/10.1080/00021369.1982.10865176
2,2',3,3'-tetrachlorobiphenyl	38444-93-8	PCB	Oncorhynchus mykiss	Chordata	Osteichthyes	0.9	0.9	0.430051	11	0.00647801	Niimi and Oliver 1983	https://doi.org/10.1139/f83-160
2,2',3,3'-tetrachlorobiphenyl	38444-93-8	PCB	Tubificidae	Annelida	Oligochaeta	1.85714e-06	1.85714e-06	2.7e-06	8	0.0266595	Oliver 1987	https://doi.org/10.1021/es00162a009
2,2',3,4,4',5,5',6-octachlorobiphenyl	52663-76-0	PCB	Dreissena polymorpha	Mollusca	Bivalvia	0.00073875	0.00073875	1.224e-05	13.5	0.051	Morrison et al. 1995	https://doi.org/10.1139/f95-847
2,2',3,4,4',5,5'-heptachlorobiphenyl	35065-29-3	PCB	Dreissena polymorpha	Mollusca	Bivalvia	0.00073875	0.00073875	1.224e-05	13.5	0.06	Morrison et al. 1995	https://doi.org/10.1139/f95-847
2,2',3,4,4',5',6-heptachlorobiphenyl	52663-69-1	PCB	Brachydanio rerio	Chordata	Osteichthyes	0.000243	0.000243	0.0003	22	0.00876	Fox et al. 1994	https://doi.org/10.1006/eesa.1994.1038
2,2',3,4,4',5',6-heptachlorobiphenyl	52663-69-1	PCB	Dreissena polymorpha	Mollusca	Bivalvia	0.00073875	0.00073875	1.224e-05	13.5	0.042	Morrison et al. 1995	https://doi.org/10.1139/f95-847
2,2',3,4,4',5'-hexabromodiphenylether	182677-30-1	bromodiphenylethers	Salvelinus namaycush	Chordata	Osteichthyes	0.055	0.055	5	12	0.012	Tomy et. al. 2004	https://doi.org/10.1021/es035070v
2,2',3,4,4',5'-hexabromodiphenylether	182677-30-1	bromodiphenylethers	Salvelinus namaycush	Chordata	Osteichthyes	0.055	0.055	5	12	0.005	Tomy et. al. 2004	https://doi.org/10.1021/es035070v
2,2',3,4,4',5'-hexachlorobiphenyl	35065-28-2	PCB	Brachydanio rerio	Chordata	Osteichthyes	0.000243	0.000243	0.0003	22	0.00624	Fox et al. 1994	https://doi.org/10.1006/eesa.1994.1038
2,2',3,4,4',5'-hexachlorobiphenyl	35065-28-2	PCB	Dreissena polymorpha	Mollusca	Bivalvia	0.00073875	0.00073875	1.224e-05	13.5	0.078	Morrison et al. 1995	https://doi.org/10.1139/f95-847
2,2',3,4,4',6-hexachlorobiphenyl	56030-56-9	PCB	Oncorhynchus mykiss	Chordata	Osteichthyes	0.9	0.9	0.430051	11	0.000346574	Niimi and Oliver 1983	https://doi.org/10.1139/f83-160
2,2',3,4,4'-pentabromodiphenylether	182346-21-0	bromodiphenylethers	Salvelinus namaycush	Chordata	Osteichthyes	0.055	0.055	5	12	0.016	Tomy et. al. 2004	https://doi.org/10.1021/es035070v
2,2',3,4,4'-pentabromodiphenylether	182346-21-0	bromodiphenylethers	Salvelinus namaycush	Chordata	Osteichthyes	0.055	0.055	5	12	0.013	Tomy et. al. 2004	https://doi.org/10.1021/es035070v
2,2',3,4,5,5',6-heptachlorobiphenyl	52712-05-7	PCB	Brachydanio rerio	Chordata	Osteichthyes	0.000243	0.000243	0.0003	22	0.00677	Fox et al. 1994	https://doi.org/10.1006/eesa.1994.1038
2,2',3,4,5,5',6-heptachlorobiphenyl	52712-05-7	PCB	Dreissena polymorpha	Mollusca	Bivalvia	0.00073875	0.00073875	1.224e-05	13.5	0.07	Morrison et al. 1995	https://doi.org/10.1139/f95-847
2,2',3,4,5,5'-hexachlorobiphenyl	52712-04-6	PCB	Brachydanio rerio	Chordata	Osteichthyes	0.000243	0.000243	0.0003	22	0.00764	Fox et al. 1994	https://doi.org/10.1006/eesa.1994.1038
2,2',3,4,5,5'-hexachlorobiphenyl	52712-04-6	PCB	Oncorhynchus mykiss	Chordata	Osteichthyes	0.9	0.9	0.430051	11	0.000815467	Niimi and Oliver 1983	https://doi.org/10.1139/f83-160
2,2',3,4',5,5'-hexachlorobiphenyl	51908-16-8	PCB	Dreissena polymorpha	Mollusca	Bivalvia	0.00073875	0.00073875	1.224e-05	13.5	0.061	Morrison et al. 1995	https://doi.org/10.1139/f95-847
2,2',3,4,5'-pentachlorobiphenyl	38380-02-8	PCB	Brachydanio rerio	Chordata	Osteichthyes	0.000243	0.000243	0.0003	22	0.014	Fox et al. 1994	https://doi.org/10.1006/eesa.1994.1038
2,2',3,4,5'-pentachlorobiphenyl	38380-02-8	PCB	Dreissena polymorpha	Mollusca	Bivalvia	0.00073875	0.00073875	1.224e-05	13.5	0.097	Morrison et al. 1995	https://doi.org/10.1139/f95-847
2,2',3,4,5'-pentachlorobiphenyl	38380-02-8	PCB	Oncorhynchus mykiss	Chordata	Osteichthyes	0.9	0.9	0.430051	11	0.00447192	Niimi and Oliver 1983	https://doi.org/10.1139/f83-160
2,2',3',4,5-pentachlorobiphenyl	41464-51-1	PCB	Brachydanio rerio	Chordata	Osteichthyes	0.000243	0.000243	0.0003	22	0.0126	Fox et al. 1994	https://doi.org/10.1006/eesa.1994.1038
2,2',3',4,5-pentachlorobiphenyl	41464-51-1	PCB	Cyprinus carpio	Chordata	Osteichthyes	0.083	0.083	5	20	0.00525112	Tanabe et al. 1982	https://doi.org/10.1080/00021369.1982.10865176
2,2',3',4,5-pentachlorobiphenyl	41464-51-1	PCB	Dreissena polymorpha	Mollusca	Bivalvia	0.00073875	0.00073875	1.224e-05	13.5	0.106	Morrison et al. 1995	https://doi.org/10.1139/f95-847
2,2',3,4'-tetrachlorobiphenyl	36559-22-5	PCB	Cyprinus carpio	Chordata	Osteichthyes	0.083	0.083	5	20	0.0200912	Tanabe et al. 1982	https://doi.org/10.1080/00021369.1982.10865176
2,2',3,4'-tetrachlorobiphenyl	36559-22-5	PCB	Dreissena polymorpha	Mollusca	Bivalvia	0.00073875	0.00073875	1.224e-05	13.5	0.154	Morrison et al. 1995	https://doi.org/10.1139/f95-847
2,2',3,4'-tetrachlorobiphenyl	36559-22-5	PCB	Oncorhynchus mykiss	Chordata	Osteichthyes	0.9	0.9	0.430051	11	0.00161197	Niimi and Oliver 1983	https://doi.org/10.1139/f83-160
2,2',3,5,5',6-hexachlorobiphenyl	52663-63-5	PCB	Brachydanio rerio	Chordata	Osteichthyes	0.000243	0.000243	0.0003	22	0.0121	Fox et al. 1994	https://doi.org/10.1006/eesa.1994.1038
2,2',3,5,5',6-hexachlorobiphenyl	52663-63-5	PCB	Dreissena polymorpha	Mollusca	Bivalvia	0.00073875	0.00073875	1.224e-05	13.5	0.084	Morrison et al. 1995	https://doi.org/10.1139/f95-847
2,2',3,5,5'-pentachlorobiphenyl	52663-61-3	PCB	Cyprinus carpio	Chordata	Osteichthyes	0.083	0.083	5	20	0.00572849	Tanabe et al. 1982	https://doi.org/10.1080/00021369.1982.10865176
2,2',3,5',6-pentachlorobiphenyl	38379-99-6	PCB	Chironomus tentans	Arthropoda	Insecta	1.49775e-07		1.49775e-07	21.5	0.696	Novak et al. 1990	https://doi.org/10.1016/0043-1354(90)90007-S
2,2',3,5',6-pentachlorobiphenyl	38379-99-6	PCB	Cyprinus carpio	Chordata	Osteichthyes	0.083	0.083	5	20	0.00602737	Tanabe et al. 1982	https://doi.org/10.1080/00021369.1982.10865176
2,2',3,5'-tetrachlorobiphenyl	41464-39-5	PCB	Brachydanio rerio	Chordata	Osteichthyes	0.000243	0.000243	0.0003	22	0.0461	Fox et al. 1994	https://doi.org/10.1006/eesa.1994.1038
2,2',3,5'-tetrachlorobiphenyl	41464-39-5	PCB	Dreissena polymorpha	Mollusca	Bivalvia	0.00073875	0.00073875	1.224e-05	13.5	0.099	Morrison et al. 1995	https://doi.org/10.1139/f95-847
2,2',3-trichlorobiphenyl	38444-78-9	PCB	Cyprinus carpio	Chordata	Osteichthyes	0.083	0.083	5	20	0.130782	Tanabe et al. 1982	https://doi.org/10.1080/00021369.1982.10865176
2,2',4,4',5,5'-hexabromodiphenylether	68631-49-2	bromodiphenylethers	Mytilus edulis	Mollusca	Bivalvia	0.00027	0.00027	0.0623319	7	0.086	Gustafsson et al. 1999	https://doi.org/10.1002/etc.5620180621
2,2',4,4',5,5'-hexabromodiphenylether	68631-49-2	bromodiphenylethers	Salvelinus namaycush	Chordata	Osteichthyes	0.055	0.055	5	12	0.006	Tomy et. al. 2004	https://doi.org/10.1021/es035070v
2,2',4,4',5,5'-hexabromodiphenylether	68631-49-2	bromodiphenylethers	Salvelinus namaycush	Chordata	Osteichthyes	0.055	0.055	5	12	0.003	Tomy et. al. 2004	https://doi.org/10.1021/es035070v
2,2',4,4',5,5'-hexachlorobiphenyl	35065-27-1	PCB	Brachydanio rerio	Chordata	Osteichthyes	0.000243	0.000243	0.0003	22	0.0104	Fox et al. 1994	https://doi.org/10.1006/eesa.1994.1038
2,2',4,4',5,5'-hexachlorobiphenyl	35065-27-1	PCB	Dreissena polymorpha	Mollusca	Bivalvia	0.00073875	0.00073875	1.224e-05	13.5	0.047	Morrison et al. 1995	https://doi.org/10.1139/f95-847
2,2',4,4',5,5'-hexachlorobiphenyl	35065-27-1	PCB	Hyalella azteca	Arthropoda	Crustacea	1.749e-05		1.749e-05	21	0.004	Nuutinen et al. 2003	https://doi.org/10.1007/s00244-002-2127-x
2,2',4,4',5,5'-hexachlorobiphenyl	35065-27-1	PCB	Lumbriculus variegatus	Annelida	Oligochaeta	8.5e-06	8.5e-06	2.44e-06	21	0.0312	Fisher et al. 1999	https://doi.org/10.1016/S0166-445X(98)00103-9
2,2',4,4',5,5'-hexachlorobiphenyl	35065-27-1	PCB	Mysis relicta	Arthropoda	Crustacea	8e-06		8e-06	4	0.0024	Evans and Landrum 1989	https://doi.org/10.1016/S0380-1330(89)71513-6
2,2',4,4',5,5'-hexachlorobiphenyl	35065-27-1	PCB	Mysis relicta	Arthropoda	Crustacea	8e-06		8e-06	4	0.0487107	Landrum et al. 1992	https://doi.org/10.1016/0045-6535(92)90556-7
2,2',4,4',5,5'-hexachlorobiphenyl	35065-27-1	PCB	Mytilus edulis	Mollusca	Bivalvia	0.0623319		0.0623319	15	0.0152006	Pruell et al. 1986	https://doi.org/10.1007/BF00392601
2,2',4,4',5,5'-hexachlorobiphenyl	35065-27-1	PCB	Mytilus edulis	Mollusca	Bivalvia	0.0623319		0.0623319	9	0.024	Björk and Gilek 1997	https://doi.org/10.1016/S0166-445X(96)00837-5
2,2',4,4',5,5'-hexachlorobiphenyl	35065-27-1	PCB	Mytilus edulis	Mollusca	Bivalvia	0.0623319		0.0623319	9	0.0432	Björk and Gilek 1997	https://doi.org/10.1016/S0166-445X(96)00837-5
2,2',4,4',5,5'-hexachlorobiphenyl	35065-27-1	PCB	Mytilus edulis	Mollusca	Bivalvia	0.0623319		0.0623319	9	0.096	Björk and Gilek 1997	https://doi.org/10.1016/S0166-445X(96)00837-5
2,2',4,4',5,5'-hexachlorobiphenyl	35065-27-1	PCB	Mytilus edulis	Mollusca	Bivalvia	0.00027	0.00027	0.0623319	7	0.027	Gustafsson et al. 1999	https://doi.org/10.1002/etc.5620180621
2,2',4,4',5,5'-hexachlorobiphenyl	35065-27-1	PCB	Oncorhynchus mykiss	Chordata	Osteichthyes	0.9	0.9	0.430051	11	0.000346574	Niimi and Oliver 1983	https://doi.org/10.1139/f83-160
2,2',4,4',5,5'-hexachlorobiphenyl	35065-27-1	PCB	Pimephales promelas	Chordata	Osteichthyes	4.5e-05	4.5e-05	0.002	20	0.01	Sijm and van der Linde 1995	https://pubs.acs.org/doi/pdf/10.1021/es00011a011
2,2',4,4',5,5'-hexachlorobiphenyl	35065-27-1	PCB	Pimephales promelas	Chordata	Osteichthyes	0.00022	0.00022	0.002	20	0.01	Sijm and van der Linde 1995	https://pubs.acs.org/doi/pdf/10.1021/es00011a011
2,2',4,4',5,5'-hexachlorobiphenyl	35065-27-1	PCB	Pimephales promelas	Chordata	Osteichthyes	0.00041	0.00041	0.002	20	0.01	Sijm and van der Linde 1995	https://pubs.acs.org/doi/pdf/10.1021/es00011a011
2,2',4,4',5,5'-hexachlorobiphenyl	35065-27-1	PCB	Pimephales promelas	Chordata	Osteichthyes	0.00067	0.00067	0.002	20	0.01	Sijm and van der Linde 1995	https://pubs.acs.org/doi/pdf/10.1021/es00011a011
2,2',4,4',5,5'-hexachlorobiphenyl	35065-27-1	PCB	Pimephales promelas	Chordata	Osteichthyes	0.00117	0.00117	0.002	20	0.05	Sijm and van der Linde 1995	https://pubs.acs.org/doi/pdf/10.1021/es00011a011
2,2',4,4',5,5'-hexachlorobiphenyl	35065-27-1	PCB	Poecilia reticulata	Chordata	Osteichthyes	0.000187083	0.000187083	0.00021428	22.5	0.00879366	Bruggeman et al. 1984	https://doi.org/10.1080/02772248409357024
2,2',4,4',5,5'-hexachlorobiphenyl	35065-27-1	PCB	Poecilia reticulata	Chordata	Osteichthyes	0.0001	0.0001	0.00021428	20	0.029	Sijm et al. 1992	https://pubs.acs.org/doi/pdf/10.1021/es00035a014
2,2',4,4',5,5'-hexachlorobiphenyl	35065-27-1	PCB	Pontoporeia hoyi	Arthropoda	Crustacea	7e-06	7e-06	6.27273e-06	4	0.0192	Evans and Landrum 1989	https://doi.org/10.1016/S0380-1330(89)71513-6
2,2',4,4',5,5'-hexachlorobiphenyl	35065-27-1	PCB	Tubificidae	Annelida	Oligochaeta	1.85714e-06	1.85714e-06	2.7e-06	8	0.00753421	Oliver 1987	https://doi.org/10.1021/es00162a009
2,2',4,4',5',6'-hexabromodiphenylether	207122-15-4	bromodiphenylethers	Salvelinus namaycush	Chordata	Osteichthyes	0.055	0.055	5	12	0.006	Tomy et. al. 2004	https://doi.org/10.1021/es035070v
2,2',4,4',5',6'-hexabromodiphenylether	207122-15-4	bromodiphenylethers	Salvelinus namaycush	Chordata	Osteichthyes	0.055	0.055	5	12	0.002	Tomy et. al. 2004	https://doi.org/10.1021/es035070v
2,2',4,4',5-pentabromodiphenylether	60348-60-9	bromodiphenylethers	Mytilus edulis	Mollusca	Bivalvia	0.00027	0.00027	0.0623319	7	0.123	Gustafsson et al. 1999	https://doi.org/10.1002/etc.5620180621
2,2',4,4',5-pentabromodiphenylether	60348-60-9	bromodiphenylethers	Salvelinus namaycush	Chordata	Osteichthyes	0.055	0.055	5	12	0.008	Tomy et. al. 2004	https://doi.org/10.1021/es035070v
2,2',4,4',5-pentabromodiphenylether	60348-60-9	bromodiphenylethers	Salvelinus namaycush	Chordata	Osteichthyes	0.055	0.055	5	12	0.002	Tomy et. al. 2004	https://doi.org/10.1021/es035070v
2,2',4,4',5-pentachlorobiphenyl	38380-01-7	PCB	Cyprinus carpio	Chordata	Osteichthyes	0.083	0.083	5	20	0.00554518	Tanabe et al. 1982	https://doi.org/10.1080/00021369.1982.10865176
2,2',4,4',5-pentachlorobiphenyl	38380-01-7	PCB	Dreissena polymorpha	Mollusca	Bivalvia	0.00073875	0.00073875	1.224e-05	13.5	0.092	Morrison et al. 1995	https://doi.org/10.1139/f95-847
2,2',4,4',6,6'-hexabromobiphenyl	59261-08-4	PCB	Poecilia reticulata	Chordata	Osteichthyes	9.8e-05	9.8e-05	0.00021428	22	0.0128795	Gobas et al. 1989	https://doi.org/10.1002/etc.5620080306
2,2',4,4',6,6'-hexachlorobiphenyl	33979-03-2	PCB	Oncorhynchus mykiss	Chordata	Osteichthyes	0.9	0.9	0.430051	11	0.000346574	Niimi and Oliver 1983	https://doi.org/10.1139/f83-160
2,2',4,4',6,6'-hexachlorobiphenyl	33979-03-2	PCB	Tubificidae	Annelida	Oligochaeta	1.85714e-06	1.85714e-06	2.7e-06	8	0.00577623	Oliver 1987	https://doi.org/10.1021/es00162a009
2,2',4,4',6-pentabromodiphenylether	189084-64-8	bromodiphenylethers	Salvelinus namaycush	Chordata	Osteichthyes	0.055	0.055	5	12	0.011	Tomy et. al. 2004	https://doi.org/10.1021/es035070v
2,2',4,4',6-pentabromodiphenylether	189084-64-8	bromodiphenylethers	Salvelinus namaycush	Chordata	Osteichthyes	0.055	0.055	5	12	0.002	Tomy et. al. 2004	https://doi.org/10.1021/es035070v
2,2',4,4'-tetrabromodiphenylether	5436-43-1	bromodiphenylethers	Mytilus edulis	Mollusca	Bivalvia	0.00027	0.00027	0.0623319	7	0.09	Gustafsson et al. 1999	https://doi.org/10.1002/etc.5620180621
2,2',4,4'-tetrabromodiphenylether	5436-43-1	bromodiphenylethers	Salvelinus namaycush	Chordata	Osteichthyes	0.055	0.055	5	12	0.018	Tomy et. al. 2004	https://doi.org/10.1021/es035070v
2,2',4,4'-tetrabromodiphenylether	5436-43-1	bromodiphenylethers	Salvelinus namaycush	Chordata	Osteichthyes	0.055	0.055	5	12	0.002	Tomy et. al. 2004	https://doi.org/10.1021/es035070v
2,2',4,4'-tetrachlorobiphenyl	2437-79-8	PCB	Chironomus tentans	Arthropoda	Insecta	1.49775e-07		1.49775e-07	21.5	0.888	Novak et al. 1990	https://doi.org/10.1016/0043-1354(90)90007-S
2,2',4,4'-tetrachlorobiphenyl	2437-79-8	PCB	Lumbriculus variegatus	Annelida	Oligochaeta	8.5e-06	8.5e-06	2.44e-06	21	0.12	Fisher et al. 1999	https://doi.org/10.1016/S0166-445X(98)00103-9
2,2',4,5,5'-pentachlorobiphenyl	37680-73-2	PCB	Brachydanio rerio	Chordata	Osteichthyes	0.000243	0.000243	0.0003	22	0.013	Fox et al. 1994	https://doi.org/10.1006/eesa.1994.1038
2,2',4,5,5'-pentachlorobiphenyl	37680-73-2	PCB	Chironomus tentans	Arthropoda	Insecta	1.49775e-07		1.49775e-07	21.5	0.432	Novak et al. 1990	https://doi.org/10.1016/0043-1354(90)90007-S
2,2',4,5,5'-pentachlorobiphenyl	37680-73-2	PCB	Cyprinus carpio	Chordata	Osteichthyes	0.083	0.083	5	20	0.00498667	Tanabe et al. 1982	https://doi.org/10.1080/00021369.1982.10865176
2,2',4,5,5'-pentachlorobiphenyl	37680-73-2	PCB	Dreissena polymorpha	Mollusca	Bivalvia	0.00073875	0.00073875	1.224e-05	13.5	0.1	Morrison et al. 1995	https://doi.org/10.1139/f95-847
2,2',4,5,5'-pentachlorobiphenyl	37680-73-2	PCB	Mytilus edulis	Mollusca	Bivalvia	0.0623319		0.0623319	15	0.024844	Pruell et al. 1986	https://doi.org/10.1007/BF00392601
2,2',4,5,5'-pentachlorobiphenyl	37680-73-2	PCB	Oncorhynchus mykiss	Chordata	Osteichthyes	0.9	0.9	0.430051	11	0.000346574	Niimi and Oliver 1983	https://doi.org/10.1139/f83-160
2,2',4,5',6-pentachlorobiphenyl	60145-21-3	PCB	Oncorhynchus mykiss	Chordata	Osteichthyes	0.9	0.9	0.430051	11	0.000845301	Niimi and Oliver 1983	https://doi.org/10.1139/f83-160
2,2',4,5'-tetrachlorobiphenyl	41464-40-8	PCB	Brachydanio rerio	Chordata	Osteichthyes	0.000243	0.000243	0.0003	22	0.0458	Fox et al. 1994	https://doi.org/10.1006/eesa.1994.1038
2,2',4,5'-tetrachlorobiphenyl	41464-40-8	PCB	Chironomus tentans	Arthropoda	Insecta	1.49775e-07		1.49775e-07	21.5	0.96	Novak et al. 1990	https://doi.org/10.1016/0043-1354(90)90007-S
2,2',4,5'-tetrachlorobiphenyl	41464-40-8	PCB	Dreissena polymorpha	Mollusca	Bivalvia	0.00073875	0.00073875	1.224e-05	13.5	0.1	Morrison et al. 1995	https://doi.org/10.1139/f95-847
2,2',4,5'-tetrachlorobiphenyl	41464-40-8	PCB	Mytilus edulis	Mollusca	Bivalvia	0.0623319		0.0623319	8	0.1008	Björk and Gilek 1999	https://doi.org/10.1002/etc.5620180424
2,2',4,5'-tetrachlorobiphenyl	41464-40-8	PCB	Mytilus edulis	Mollusca	Bivalvia	0.0623319		0.0623319	8	0.156	Björk and Gilek 1999	https://doi.org/10.1002/etc.5620180424
2,2',4,5'-tetrachlorobiphenyl	41464-40-8	PCB	Mytilus edulis	Mollusca	Bivalvia	0.0623319		0.0623319	8	0.12	Björk and Gilek 1999	https://doi.org/10.1002/etc.5620180424
2,2',4,5'-tetrachlorobiphenyl	41464-40-8	PCB	Mytilus edulis	Mollusca	Bivalvia	0.0623319		0.0623319	8	0.072	Björk and Gilek 1999	https://doi.org/10.1002/etc.5620180424
2,2',4,5'-tetrachlorobiphenyl	41464-40-8	PCB	Mytilus edulis	Mollusca	Bivalvia	0.0623319		0.0623319	8	0.072	Björk and Gilek 1999	https://doi.org/10.1002/etc.5620180424
2,2',4,5-tetrachlorobiphenyl	70362-47-9	PCB	Cyprinus carpio	Chordata	Osteichthyes	0.083	0.083	5	20	0.0053319	Tanabe et al. 1982	https://doi.org/10.1080/00021369.1982.10865176
2,2',4,6,6'-pentachlorobiphenyl	56558-16-8	PCB	Oncorhynchus mykiss	Chordata	Osteichthyes	0.9	0.9	0.430051	11	0.000346574	Niimi and Oliver 1983	https://doi.org/10.1139/f83-160
2,2',4,6,6'-pentachlorobiphenyl	56558-16-8	PCB	Poecilia reticulata	Chordata	Osteichthyes	0.0001	0.0001	0.00021428	20	0.147	Sijm et al. 1992	https://pubs.acs.org/doi/pdf/10.1021/es00035a014
2,2',4,6-tetrachlorobiphenyl	62796-65-0	PCB	Chironomus tentans	Arthropoda	Insecta	1.49775e-07		1.49775e-07	21.5	0.984	Novak et al. 1990	https://doi.org/10.1016/0043-1354(90)90007-S
2,2',4,6-tetrachlorobiphenyl	62796-65-0	PCB	Cyprinus carpio	Chordata	Osteichthyes	0.083	0.083	5	20	0.100456	Tanabe et al. 1982	https://doi.org/10.1080/00021369.1982.10865176
2,2',4-trichlorobiphenyl	37680-66-3	PCB	Chironomus tentans	Arthropoda	Insecta	1.49775e-07		1.49775e-07	21.5	0.816	Novak et al. 1990	https://doi.org/10.1016/0043-1354(90)90007-S
2,2',4-trichlorobiphenyl	37680-66-3	PCB	Cyprinus carpio	Chordata	Osteichthyes	0.083	0.083	5	20	0.0796721	Tanabe et al. 1982	https://doi.org/10.1080/00021369.1982.10865176
2,2',5,5'-tetrabromobiphenyl	59080-37-4		Poecilia reticulata	Chordata	Osteichthyes	9.8e-05	9.8e-05	0.00021428	22	0.0155724	Gobas et al. 1989	https://doi.org/10.1002/etc.5620080306
2,2',5,5'-tetrachlorobiphenyl	35693-99-3	PCB	Brachydanio rerio	Chordata	Osteichthyes	0.000243	0.000243	0.0003	22	0.0387	Fox et al. 1994	https://doi.org/10.1006/eesa.1994.1038
2,2',5,5'-tetrachlorobiphenyl	35693-99-3	PCB	Carassius auratus	Chordata	Osteichthyes	0.005	0.005	0.015	23	0.015	Bruggeman et al. 1981	https://doi.org/10.1016/0045-6535(81)90082-5
2,2',5,5'-tetrachlorobiphenyl	35693-99-3	PCB	Chironomus tentans	Arthropoda	Insecta	1.49775e-07		1.49775e-07	21.5	1.104	Novak et al. 1990	https://doi.org/10.1016/0043-1354(90)90007-S
2,2',5,5'-tetrachlorobiphenyl	35693-99-3	PCB	Dreissena polymorpha	Mollusca	Bivalvia	0.00073875	0.00073875	1.224e-05	13.5	0.107	Morrison et al. 1995	https://doi.org/10.1139/f95-847
2,2',5,5'-tetrachlorobiphenyl	35693-99-3	PCB	Mytilus edulis	Mollusca	Bivalvia	0.00027	0.00027	0.0623319	7	0.118	Gustafsson et al. 1999	https://doi.org/10.1002/etc.5620180621
2,2',5,5'-tetrachlorobiphenyl	35693-99-3	PCB	Oncorhynchus mykiss	Chordata	Osteichthyes	0.9	0.9	0.430051	11	0.00138629	Niimi and Oliver 1983	https://doi.org/10.1139/f83-160
2,2',5,5'-tetrachlorobiphenyl	35693-99-3	PCB	Pimephales promelas	Chordata	Osteichthyes	4.5e-05	4.5e-05	0.002	20	0.2	Sijm and van der Linde 1995	https://pubs.acs.org/doi/pdf/10.1021/es00011a011
2,2',5,5'-tetrachlorobiphenyl	35693-99-3	PCB	Pimephales promelas	Chordata	Osteichthyes	6.8e-05	6.8e-05	0.002	20	0.25	Sijm and van der Linde 1995	https://pubs.acs.org/doi/pdf/10.1021/es00011a011
2,2',5,5'-tetrachlorobiphenyl	35693-99-3	PCB	Pimephales promelas	Chordata	Osteichthyes	0.00022	0.00022	0.002	20	0.01	Sijm and van der Linde 1995	https://pubs.acs.org/doi/pdf/10.1021/es00011a011
2,2',5,5'-tetrachlorobiphenyl	35693-99-3	PCB	Pimephales promelas	Chordata	Osteichthyes	0.00041	0.00041	0.002	20	0.01	Sijm and van der Linde 1995	https://pubs.acs.org/doi/pdf/10.1021/es00011a011
2,2',5,5'-tetrachlorobiphenyl	35693-99-3	PCB	Pimephales promelas	Chordata	Osteichthyes	0.00067	0.00067	0.002	20	0.03	Sijm and van der Linde 1995	https://pubs.acs.org/doi/pdf/10.1021/es00011a011
2,2',5,5'-tetrachlorobiphenyl	35693-99-3	PCB	Pimephales promelas	Chordata	Osteichthyes	0.00117	0.00117	0.002	20	0.03	Sijm and van der Linde 1995	https://pubs.acs.org/doi/pdf/10.1021/es00011a011
2,2',5,5'-tetrachlorobiphenyl	35693-99-3	PCB	Poecilia reticulata	Chordata	Osteichthyes	0.000187083	0.000187083	0.00021428	22.5	0.0208008	Bruggeman et al. 1984	https://doi.org/10.1080/02772248409357024
2,2',5,5'-tetrachlorobiphenyl	35693-99-3	PCB	Poecilia reticulata	Chordata	Osteichthyes	9.8e-05	9.8e-05	0.00021428	22	0.0220181	Gobas et al. 1989	https://doi.org/10.1002/etc.5620080306
2,2',5,5'-tetrachlorobiphenyl	35693-99-3	PCB	Poecilia reticulata	Chordata	Osteichthyes	0.0001	0.0001	0.00021428	20	0.033	Sijm et al. 1992	https://pubs.acs.org/doi/pdf/10.1021/es00035a014
2,2',5,5'-tetrachlorobiphenyl	35693-99-3	PCB	Poecilia reticulata	Chordata	Osteichthyes	0.0001	0.0001	0.00021428	20	0.048	Sijm et al. 1992	https://pubs.acs.org/doi/pdf/10.1021/es00035a014
2,2',5,5'-tetrachlorobiphenyl	35693-99-3	PCB	Tubificidae	Annelida	Oligochaeta	1.85714e-06	1.85714e-06	2.7e-06	8	0.0192541	Oliver 1987	https://doi.org/10.1021/es00162a009
2,2',5,6'-tetrachlorobiphenyl	41464-41-9	PCB	Oncorhynchus mykiss	Chordata	Osteichthyes	0.9	0.9	0.430051	11	0.00189903	Niimi and Oliver 1983	https://doi.org/10.1139/f83-160
2,2',5,6'-tetrachlorobiphenyl	41464-41-9	PCB	Tubificidae	Annelida	Oligochaeta	1.85714e-06	1.85714e-06	2.7e-06	8	0.0266595	Oliver 1987	https://doi.org/10.1021/es00162a009
2,2',5-trichlorobiphenyl	37680-65-2	PCB	Brachydanio rerio	Chordata	Osteichthyes	0.000243	0.000243	0.0003	22	0.292	Fox et al. 1994	https://doi.org/10.1006/eesa.1994.1038
2,2',5-trichlorobiphenyl	37680-65-2	PCB	Carassius auratus	Chordata	Osteichthyes	0.005	0.005	0.015	23	0.048	Bruggeman et al. 1981	https://doi.org/10.1016/0045-6535(81)90082-5
2,2',5-trichlorobiphenyl	37680-65-2	PCB	Chironomus tentans	Arthropoda	Insecta	1.49775e-07		1.49775e-07	21.5	1.2	Novak et al. 1990	https://doi.org/10.1016/0043-1354(90)90007-S
2,2',5-trichlorobiphenyl	37680-65-2	PCB	Cyprinus carpio	Chordata	Osteichthyes	0.083	0.083	5	20	0.038085	Tanabe et al. 1982	https://doi.org/10.1080/00021369.1982.10865176
2,2',5-trichlorobiphenyl	37680-65-2	PCB	Oncorhynchus mykiss	Chordata	Osteichthyes	0.9	0.9	0.430051	11	0.00364814	Niimi and Oliver 1983	https://doi.org/10.1139/f83-160
2,2',5-trichlorobiphenyl	37680-65-2	PCB	Tubificidae	Annelida	Oligochaeta	1.85714e-06	1.85714e-06	2.7e-06	8	0.0288811	Oliver 1987	https://doi.org/10.1021/es00162a009
2,2',6,6'-tetrachlorobiphenyl	15968-05-5	PCB	Brachydanio rerio	Chordata	Osteichthyes	0.000243	0.000243	0.0003	22	0.387	Fox et al. 1994	https://doi.org/10.1006/eesa.1994.1038
2,2',6,6'-tetrachlorobiphenyl	15968-05-5	PCB	Poecilia reticulata	Chordata	Osteichthyes	0.0001	0.0001	0.00021428	20	0.115	Sijm et al. 1992	https://pubs.acs.org/doi/pdf/10.1021/es00035a014
2,2',6-trichlorobiphenyl	38444-73-4	PCB	Chironomus tentans	Arthropoda	Insecta	1.49775e-07		1.49775e-07	21.5	25.44	Novak et al. 1990	https://doi.org/10.1016/0043-1354(90)90007-S
2,2',6-trichlorobiphenyl	38444-73-4	PCB	Cyprinus carpio	Chordata	Osteichthyes	0.083	0.083	5	20	0.385082	Tanabe et al. 1982	https://doi.org/10.1080/00021369.1982.10865176
2,2'-bithiophene	492-97-7		Poecilia reticulata	Chordata	Osteichthyes	0.000135	0.000135	0.00021428	23	0.336	De Voogt et al. 1991	https://doi.org/10.1016/0166-445X(91)90015-2
2,2'-dichlorobiphenyl	13029-08-8	PCB	Chironomus tentans	Arthropoda	Insecta	1.49775e-07		1.49775e-07	21.5	9.744	Novak et al. 1990	https://doi.org/10.1016/0043-1354(90)90007-S
2,2'-dichlorobiphenyl	13029-08-8	PCB	Cyprinus carpio	Chordata	Osteichthyes	0.083	0.083	5	20	0.210045	Tanabe et al. 1982	https://doi.org/10.1080/00021369.1982.10865176
2,2'-dichlorobiphenyl	13029-08-8	PCB	Oncorhynchus mykiss	Chordata	Osteichthyes	0.9	0.9	0.430051	11	0.0173287	Niimi and Oliver 1983	https://doi.org/10.1139/f83-160
2,3,3',4,4',5,6-heptabromodiphenylether	189084-68-2	bromodiphenylethers	Salvelinus namaycush	Chordata	Osteichthyes	0.055	0.055	5	12	0.017	Tomy et. al. 2004	https://doi.org/10.1021/es035070v
2,3,3',4,4',5,6-heptabromodiphenylether	189084-68-2	bromodiphenylethers	Salvelinus namaycush	Chordata	Osteichthyes	0.055	0.055	5	12	0.009	Tomy et. al. 2004	https://doi.org/10.1021/es035070v
2,3,3',4,4',5-hexachlorobiphenyl	38380-08-4	PCB	Oncorhynchus mykiss	Chordata	Osteichthyes	0.9	0.9	0.430051	11	0.000346574	Niimi and Oliver 1983	https://doi.org/10.1139/f83-160
2,3,3',4,4',5-hexachlorobiphenyl	38380-08-4	PCB	Tubificidae	Annelida	Oligochaeta	1.85714e-06	1.85714e-06	2.7e-06	8	0.0119508	Oliver 1987	https://doi.org/10.1021/es00162a009
2,3,3',4,4'-pentachlorobiphenyl	32598-14-4	PCB	Brachydanio rerio	Chordata	Osteichthyes	3.9e-07	3.9e-07	0.0003	27	0.1176	Petersen and Kristensen 1998	https://doi.org/10.1002/etc.5620170724
2,3,3',4,4'-pentachlorobiphenyl	32598-14-4	PCB	Cyprinus carpio	Chordata	Osteichthyes	0.083	0.083	5	20	0.00417559	Tanabe et al. 1982	https://doi.org/10.1080/00021369.1982.10865176
2,3,3',4,4'-pentachlorobiphenyl	32598-14-4	PCB	Dreissena polymorpha	Mollusca	Bivalvia	0.00073875	0.00073875	1.224e-05	13.5	0.065	Morrison et al. 1995	https://doi.org/10.1139/f95-847
2,3,3',4,4'-pentachlorobiphenyl	32598-14-4	PCB	Gadus morhua	Chordata	Osteichthyes	5.96e-07	5.96e-07	25	6.5	0.0384	Petersen and Kristensen 1998	https://doi.org/10.1002/etc.5620170724
2,3,3',4',5-pentachlorobiphenyl	70424-68-9	PCB	Cyprinus carpio	Chordata	Osteichthyes	0.083	0.083	5	20	0.00608024	Tanabe et al. 1982	https://doi.org/10.1080/00021369.1982.10865176
2,3,3',4',6-pentachlorobiphenyl	38380-03-9	PCB	Dreissena polymorpha	Mollusca	Bivalvia	0.00073875	0.00073875	1.224e-05	13.5	0.093	Morrison et al. 1995	https://doi.org/10.1139/f95-847
2,3,3',4-tetrachlorobiphenyl	74338-24-2	PCB	Cyprinus carpio	Chordata	Osteichthyes	0.083	0.083	5	20	0.00348315	Tanabe et al. 1982	https://doi.org/10.1080/00021369.1982.10865176
2,3,3',6-tetrachlorobiphenyl	74472-33-6	PCB	Chironomus tentans	Arthropoda	Insecta	1.49775e-07		1.49775e-07	21.5	0.288	Novak et al. 1990	https://doi.org/10.1016/0043-1354(90)90007-S
2,3,3'-trichlorobiphenyl	38444-84-7	PCB	Cyprinus carpio	Chordata	Osteichthyes	0.083	0.083	5	20	0.0149064	Tanabe et al. 1982	https://doi.org/10.1080/00021369.1982.10865176
2,3,4,4',5-pentachlorobiphenyl	74472-37-0	PCB	Cyprinus carpio	Chordata	Osteichthyes	0.083	0.083	5	20	0.00438701	Tanabe et al. 1982	https://doi.org/10.1080/00021369.1982.10865176
2,3',4,4',5-pentachlorobiphenyl	31508-00-6	PCB	Dreissena polymorpha	Mollusca	Bivalvia	0.00073875	0.00073875	1.224e-05	13.5	0.068	Morrison et al. 1995	https://doi.org/10.1139/f95-847
2,3',4,4',5-pentachlorobiphenyl	31508-00-6	PCB	Mytilus edulis	Mollusca	Bivalvia	0.00027	0.00027	0.0623319	7	0.052	Gustafsson et al. 1999	https://doi.org/10.1002/etc.5620180621
2,3',4,4',6-pentachlorobiphenyl	56558-17-9	PCB	Oncorhynchus mykiss	Chordata	Osteichthyes	0.9	0.9	0.430051	11	0.000346574	Niimi and Oliver 1983	https://doi.org/10.1139/f83-160
2,3',4,4'-tetrabromodiphenylether	189084-61-5	bromodiphenylethers	Salvelinus namaycush	Chordata	Osteichthyes	0.055	0.055	5	12	0.004	Tomy et. al. 2004	https://doi.org/10.1021/es035070v
2,3',4,4'-tetrabromodiphenylether	189084-61-5	bromodiphenylethers	Salvelinus namaycush	Chordata	Osteichthyes	0.055	0.055	5	12	0.003	Tomy et. al. 2004	https://doi.org/10.1021/es035070v
2,3,4,4'-tetrachlorobiphenyl	33025-41-1	PCB	Chironomus tentans	Arthropoda	Insecta	1.49775e-07		1.49775e-07	21.5	1.32	Novak et al. 1990	https://doi.org/10.1016/0043-1354(90)90007-S
2,3,4,4'-tetrachlorobiphenyl	33025-41-1	PCB	Cyprinus carpio	Chordata	Osteichthyes	0.083	0.083	5	20	0.00450096	Tanabe et al. 1982	https://doi.org/10.1080/00021369.1982.10865176
2,3',4,4'-tetrachlorobiphenyl	32598-10-0	PCB	Chironomus tentans	Arthropoda	Insecta	1.49775e-07		1.49775e-07	21.5	0.432	Novak et al. 1990	https://doi.org/10.1016/0043-1354(90)90007-S
2,3',4,4'-tetrachlorobiphenyl	32598-10-0	PCB	Oncorhynchus mykiss	Chordata	Osteichthyes	0.9	0.9	0.430051	11	0.00103455	Niimi and Oliver 1983	https://doi.org/10.1139/f83-160
2,3',4,4'-tetrachlorobiphenyl	32598-10-0	PCB	Tubificidae	Annelida	Oligochaeta	1.85714e-06	1.85714e-06	2.7e-06	8	0.0247553	Oliver 1987	https://doi.org/10.1021/es00162a009
2,3,4,5,6-pentachlorobiphenyl	18259-05-7	PCB	Oncorhynchus mykiss	Chordata	Osteichthyes	0.9	0.9	0.430051	11	0.000346574	Niimi and Oliver 1983	https://doi.org/10.1139/f83-160
2,3,4,5-tetrachlorobiphenyl	33284-53-6	PCB	Oncorhynchus mykiss	Chordata	Osteichthyes	0.9	0.9	0.430051	11	0.00222163	Niimi and Oliver 1983	https://doi.org/10.1139/f83-160
2,3',4',5-tetrachlorobiphenyl	32598-11-1	PCB	Brachydanio rerio	Chordata	Osteichthyes	0.000243	0.000243	0.0003	22	0.028	Fox et al. 1994	https://doi.org/10.1006/eesa.1994.1038
2,3',4',5-tetrachlorobiphenyl	32598-11-1	PCB	Carassius auratus	Chordata	Osteichthyes	0.005	0.005	0.015	23	0.01	Bruggeman et al. 1981	https://doi.org/10.1016/0045-6535(81)90082-5
2,3',4',5-tetrachlorobiphenyl	32598-11-1	PCB	Chironomus tentans	Arthropoda	Insecta	1.49775e-07		1.49775e-07	21.5	0.672	Novak et al. 1990	https://doi.org/10.1016/0043-1354(90)90007-S
2,3',4',5-tetrachlorobiphenyl	32598-11-1	PCB	Cyprinus carpio	Chordata	Osteichthyes	0.083	0.083	5	20	0.00364814	Tanabe et al. 1982	https://doi.org/10.1080/00021369.1982.10865176
2,3',4',5-tetrachlorobiphenyl	32598-11-1	PCB	Dreissena polymorpha	Mollusca	Bivalvia	0.00073875	0.00073875	1.224e-05	13.5	0.107	Morrison et al. 1995	https://doi.org/10.1139/f95-847
2,3',4',5-tetrachlorobiphenyl	32598-11-1	PCB	Poecilia reticulata	Chordata	Osteichthyes	0.00035	0.00035	0.00021428	22	0.018	Opperhuizen et al. 1985	https://doi.org/10.1016/0045-6535(85)90129-8
2,3,4,6,7,8-hexachlorodibenzo-p-furan	60851-34-5		Mytilus edulis	Mollusca	Bivalvia	0.0623319		0.0623319	6.5	0.0277259	Hektoen et al. 1994	https://doi.org/10.1016/0045-6535(94)90280-1
2,3,4',6-tetrachlorobiphenyl	52663-58-8	PCB	Chironomus tentans	Arthropoda	Insecta	1.49775e-07		1.49775e-07	21.5	0.984	Novak et al. 1990	https://doi.org/10.1016/0043-1354(90)90007-S
2,3,4',6-tetrachlorobiphenyl	52663-58-8	PCB	Dreissena polymorpha	Mollusca	Bivalvia	0.00073875	0.00073875	1.224e-05	13.5	0.172	Morrison et al. 1995	https://doi.org/10.1139/f95-847
2,3,4,7,8-pentachlorodibenzo-p-furan	57117-31-4		Mytilus edulis	Mollusca	Bivalvia	0.0623319		0.0623319	6.5	0.0192541	Hektoen et al. 1994	https://doi.org/10.1016/0045-6535(94)90280-1
2,3,4'-trichlorobiphenyl	38444-85-8	PCB	Mytilus edulis	Mollusca	Bivalvia	0.0623319		0.0623319	15	0.0433217	Pruell et al. 1986	https://doi.org/10.1007/BF00392601
2',3,4-trichlorobiphenyl	38444-86-9	PCB	Cyprinus carpio	Chordata	Osteichthyes	0.083	0.083	5	20	0.0123117	Tanabe et al. 1982	https://doi.org/10.1080/00021369.1982.10865176
2',3,4-trichlorobiphenyl	38444-86-9	PCB	Cyprinus carpio	Chordata	Osteichthyes	0.083	0.083	5	20	0.0122033	Tanabe et al. 1982	https://doi.org/10.1080/00021369.1982.10865176
2,3',5,5'-tetrachlorobiphenyl	41464-42-0	PCB	Oncorhynchus mykiss	Chordata	Osteichthyes	0.9	0.9	0.430051	11	0.000778817	Niimi and Oliver 1983	https://doi.org/10.1139/f83-160
2,3,5,6-tetrachlorobiphenyl	33284-54-7	PCB	Oncorhynchus mykiss	Chordata	Osteichthyes	0.9	0.9	0.430051	11	0.00106638	Niimi and Oliver 1983	https://doi.org/10.1139/f83-160
2,3',5-trichlorobiphenyl	38444-81-4	PCB	Chironomus tentans	Arthropoda	Insecta	1.49775e-07		1.49775e-07	21.5	0.288	Novak et al. 1990	https://doi.org/10.1016/0043-1354(90)90007-S
2,3',5-trichlorobiphenyl	38444-81-4	PCB	Cyprinus carpio	Chordata	Osteichthyes	0.083	0.083	5	20	0.0111081	Tanabe et al. 1982	https://doi.org/10.1080/00021369.1982.10865176
2,3,7,8-tetrachlorodibenzo-p-dioxin	1746-01-6		Mytilus edulis	Mollusca	Bivalvia	0.0623319		0.0623319	6.5	0.0141459	Hektoen et al. 1994	https://doi.org/10.1016/0045-6535(94)90280-1
2,3,7,8-tetrachlorodibenzo-p-furan	51207-31-9		Mytilus edulis	Mollusca	Bivalvia	0.0623319		0.0623319	6.5	0.0119508	Hektoen et al. 1994	https://doi.org/10.1016/0045-6535(94)90280-1
2,3-dichlorobiphenyl	16605-91-7	PCB	Oncorhynchus mykiss	Chordata	Osteichthyes	0.9	0.9	0.430051	11	0.0113631	Niimi and Oliver 1983	https://doi.org/10.1139/f83-160
2,3-dichloronaphthalene	2050-75-1	Chloronaphthalenes	Poecilia reticulata	Chordata	Osteichthyes	0.00035	0.00035	0.00021428	22	0.14	Opperhuizen et al. 1985	https://doi.org/10.1016/0045-6535(85)90129-8
2,4,4',5-tetrachlorobiphenyl	32690-93-0	PCB	Dreissena polymorpha	Mollusca	Bivalvia	0.00073875	0.00073875	1.224e-05	13.5	0.101	Morrison et al. 1995	https://doi.org/10.1139/f95-847
2,4,4',6-tetrachlorobiphenyl	32598-12-2	PCB	Cyprinus carpio	Chordata	Osteichthyes	0.083	0.083	5	20	0.0117086	Tanabe et al. 1982	https://doi.org/10.1080/00021369.1982.10865176
2,4,4'-tribromodiphenylether	41318-75-6	bromodiphenylethers	Salvelinus namaycush	Chordata	Osteichthyes	0.055	0.055	5	12	0.012	Tomy et. al. 2004	https://doi.org/10.1021/es035070v
2,4,4'-trichlorobiphenyl	7012-37-5	PCB	Chironomus tentans	Arthropoda	Insecta	1.49775e-07		1.49775e-07	21.5	0.768	Novak et al. 1990	https://doi.org/10.1016/0043-1354(90)90007-S
2,4,5-trichlorobiphenyl	15862-07-4	PCB	Poecilia reticulata	Chordata	Osteichthyes	9.8e-05	9.8e-05	0.00021428	22	0.0630957	Gobas et al. 1989	https://doi.org/10.1002/etc.5620080306
2,4',5-trichlorobiphenyl	16606-02-3	PCB	Brachydanio rerio	Chordata	Osteichthyes	3.9e-07	3.9e-07	0.0003	27	1.56	Petersen and Kristensen 1998	https://doi.org/10.1002/etc.5620170724
2,4',5-trichlorobiphenyl	16606-02-3	PCB	Brachydanio rerio	Chordata	Osteichthyes	0.000243	0.000243	0.0003	22	0.0867	Fox et al. 1994	https://doi.org/10.1006/eesa.1994.1038
2,4',5-trichlorobiphenyl	16606-02-3	PCB	Carassius auratus	Chordata	Osteichthyes	0.005	0.005	0.015	23	0.021	Bruggeman et al. 1981	https://doi.org/10.1016/0045-6535(81)90082-5
2,4',5-trichlorobiphenyl	16606-02-3	PCB	Chironomus tentans	Arthropoda	Insecta	1.49775e-07		1.49775e-07	21.5	0.408	Novak et al. 1990	https://doi.org/10.1016/0043-1354(90)90007-S
2,4',5-trichlorobiphenyl	16606-02-3	PCB	Gadus morhua	Chordata	Osteichthyes	5.96e-07	5.96e-07	25	6.5	0.2112	Petersen and Kristensen 1998	https://doi.org/10.1002/etc.5620170724
2,4',5-trichlorobiphenyl	16606-02-3	PCB	Mytilus edulis	Mollusca	Bivalvia	0.0623319		0.0623319	8	0.1056	Björk and Gilek 1999	https://doi.org/10.1002/etc.5620180424
2,4',5-trichlorobiphenyl	16606-02-3	PCB	Mytilus edulis	Mollusca	Bivalvia	0.0623319		0.0623319	8	0.1728	Björk and Gilek 1999	https://doi.org/10.1002/etc.5620180424
2,4',5-trichlorobiphenyl	16606-02-3	PCB	Mytilus edulis	Mollusca	Bivalvia	0.0623319		0.0623319	8	0.144	Björk and Gilek 1999	https://doi.org/10.1002/etc.5620180424
2,4',5-trichlorobiphenyl	16606-02-3	PCB	Mytilus edulis	Mollusca	Bivalvia	0.0623319		0.0623319	8	0.144	Björk and Gilek 1999	https://doi.org/10.1002/etc.5620180424
2,4',5-trichlorobiphenyl	16606-02-3	PCB	Mytilus edulis	Mollusca	Bivalvia	0.0623319		0.0623319	8	0.12	Björk and Gilek 1999	https://doi.org/10.1002/etc.5620180424
2,4',5-trichlorobiphenyl	16606-02-3	PCB	Mytilus edulis	Mollusca	Bivalvia	0.00027	0.00027	0.0623319	7	0.129	Gustafsson et al. 1999	https://doi.org/10.1002/etc.5620180621
2,4',5-trichlorobiphenyl	16606-02-3	PCB	Oncorhynchus mykiss	Chordata	Osteichthyes	0.9	0.9	0.430051	11	0.00353647	Niimi and Oliver 1983	https://doi.org/10.1139/f83-160
2,4',5-trichlorobiphenyl	16606-02-3	PCB	Tubificidae	Annelida	Oligochaeta	1.85714e-06	1.85714e-06	2.7e-06	8	0.0266595	Oliver 1987	https://doi.org/10.1021/es00162a009
2,4,6-tribromobiphenyl	59080-33-0		Poecilia reticulata	Chordata	Osteichthyes	9.8e-05	9.8e-05	0.00021428	22	0.153711	Gobas et al. 1989	https://doi.org/10.1002/etc.5620080306
2,4',6-trichlorobiphenyl	38444-77-8	PCB	Chironomus tentans	Arthropoda	Insecta	1.49775e-07		1.49775e-07	21.5	0.552	Novak et al. 1990	https://doi.org/10.1016/0043-1354(90)90007-S
2,4',6-trichlorobiphenyl	38444-77-8	PCB	Cyprinus carpio	Chordata	Osteichthyes	0.083	0.083	5	20	0.0737391	Tanabe et al. 1982	https://doi.org/10.1080/00021369.1982.10865176
2,4-dichloroaniline	554-00-7		Gammarus pulex	Arthropoda	Crustacea	4.418e-05	4.418e-05	4.932e-05	13	8.23	Ashauer et al. 2012	https://doi.org/10.1021/es204611h
2,4'-dichlorobiphenyl	33284-50-3	PCB	Cyprinus carpio	Chordata	Osteichthyes	0.083	0.083	5	20	0.0796721	Tanabe et al. 1982	https://doi.org/10.1080/00021369.1982.10865176
2,4-dichlorobiphenyl	33284-50-3	PCB	Chironomus tentans	Arthropoda	Insecta	1.49775e-07		1.49775e-07	21.5	2.184	Novak et al. 1990	https://doi.org/10.1016/0043-1354(90)90007-S
2,4-dichlorobiphenyl	33284-50-3	PCB	Cyprinus carpio	Chordata	Osteichthyes	0.083	0.083	5	20	0.106638	Tanabe et al. 1982	https://doi.org/10.1080/00021369.1982.10865176
2,4-dichlorophenol	120-83-2		Gammarus pulex	Arthropoda	Crustacea	4.776e-05	4.776e-05	4.932e-05	13	15	Ashauer et al. 2012	https://doi.org/10.1021/es204611h
2,4-dichlorophenoxy acetic acid	94-75-7		Daphnia magna	Arthropoda	Crustacea	1.7925e-07		1.7925e-07	20	1.20547	Ellgehausen et al. 1980	https://doi.org/10.1016/0147-6513(80)90015-9
2,4-dichlorophenoxy acetic acid	94-75-7		Ictalurus melas	Chordata	Osteichthyes	0.0015	0.0015	0.0355	20	0.525112	Ellgehausen et al. 1980	https://doi.org/10.1016/0147-6513(80)90015-9
2,4-dichlorophenoxy acetic acid	94-75-7		Oncorhynchus mykiss	Chordata	Osteichthyes	0.430051		0.430051	12	1.38629	Carpenter and Eaton 1983	https://doi.org/10.1007/978-1-4613-8719-0_1
2,5-dichlorobiphenyl	34883-39-1	PCB	Brachydanio rerio	Chordata	Osteichthyes	0.000243	0.000243	0.0003	22	0.358	Fox et al. 1994	https://doi.org/10.1006/eesa.1994.1038
2,5-dichlorobiphenyl	34883-39-1	PCB	Carassius auratus	Chordata	Osteichthyes	0.005	0.005	0.015	23	0.066	Bruggeman et al. 1981	https://doi.org/10.1016/0045-6535(81)90082-5
2,5-dichlorobiphenyl	34883-39-1	PCB	Cyprinus carpio	Chordata	Osteichthyes	0.083	0.083	5	20	0.16906	Tanabe et al. 1982	https://doi.org/10.1080/00021369.1982.10865176
2,5-dichlorobiphenyl	34883-39-1	PCB	Oncorhynchus mykiss	Chordata	Osteichthyes	0.9	0.9	0.430051	11	0.00815467	Niimi and Oliver 1983	https://doi.org/10.1139/f83-160
2,5-dichlorobiphenyl	34883-39-1	PCB	Poecilia reticulata	Chordata	Osteichthyes	0.000187083	0.000187083	0.00021428	22.5	0.11	Bruggeman et al. 1984	https://doi.org/10.1080/02772248409357024
2,6-dichlorobiphenyl	33146-45-1	PCB	Chironomus tentans	Arthropoda	Insecta	1.49775e-07		1.49775e-07	21.5	5.928	Novak et al. 1990	https://doi.org/10.1016/0043-1354(90)90007-S
2,6-diphenylpyridine	3558-69-8		Poecilia reticulata	Chordata	Osteichthyes	0.000135	0.000135	0.00021428	23	7.44	De Voogt et al. 1991	https://doi.org/10.1016/0166-445X(91)90015-2
2,7-dichloronaphthalene	2198-77-8	Chloronaphthalenes	Poecilia reticulata	Chordata	Osteichthyes	0.00035	0.00035	0.00021428	22	0.14	Opperhuizen et al. 1985	https://doi.org/10.1016/0045-6535(85)90129-8
2-12-(p-sulfophenyl)-dodecane	18777-53-2		Pimephales promelas	Chordata	Osteichthyes	0.074	0.074	0.002	22	0.72	Tolls et al. 2000	https://doi.org/10.1002/etc.5620191002
2-chloroaniline	95-51-2		Cyprinus carpio	Chordata	Osteichthyes	0.01795	0.01795	5	25	4.62098	Tsuda et al. 1993	https://doi.org/10.1016/0045-6535(93)90356-A
2-chloronaphthalene	91-58-7	Chloronaphthalenes	Poecilia reticulata	Chordata	Osteichthyes	0.00035	0.00035	0.00021428	22	0.31	Opperhuizen et al. 1985	https://doi.org/10.1016/0045-6535(85)90129-8
2-ethylhexyl diphenyl phosphate	1241-94-7		Oncorhynchus mykiss	Chordata	Osteichthyes	0.430051		0.430051	10	0.029	Muir and Grift 1981	https://doi.org/10.1016/0045-6535(81)90084-9
2-methyl-1-decene	13151-27-4		Ceriodaphnia dubia	Arthropoda	Crustacea	8e-08	8e-08		25	0.75	EMBSI 2015e. Ceriodaphnia dubia toxicity test with 2-methyl-1-decene, 15TP12 (1486164). ExxonMobil Biomedical Sciences, Inc Ananndale, NJ USA
2-methyl-1-nonene	2980-71-4		Ceriodaphnia dubia	Arthropoda	Crustacea	8e-08	8e-08		25	2.39	EMBSI 2015a. Ceriodaphnia dubia toxicity test with 2-methyl-1-nonene, 15TP14 (1486264). ExxonMobil Biomedical Sciences, Inc Ananndale, NJ USA
2-methyl-1-pentene	763-29-1		Ceriodaphnia dubia	Arthropoda	Crustacea	8e-08	8e-08		25	0.25	EMBSI 2015c. Ceriodaphnia dubia toxicity test with 2-methyl-1-pentene, 15TP6 (1486064). ExxonMobil Biomedical Sciences, Inc Ananndale, NJ USA
2-methylanthracene	613-12-7		Oncorhynchus mykiss	Chordata	Osteichthyes	0.25	0.25	0.430051	15	0.346574	Niimi and Dookhran 1989	https://doi.org/10.1002/etc.5620080809
2-methylnaphthalene	91-57-6		Oncorhynchus mykiss	Chordata	Osteichthyes	0.008	0.008	0.430051	12	0.346574	Korn and Rice 1981	https://doi.org/10.1007/978-1-4613-8719-0_1
2-monochlorobiphenyl	2051-60-7		Lumbriculus variegatus	Annelida	Oligochaeta	8.5e-06	8.5e-06	2.44e-06	21	5.28	Fisher et al. 1999	https://doi.org/10.1016/S0166-445X(98)00103-9
2-phenylnaphthalene	612-94-2		Oncorhynchus mykiss	Chordata	Osteichthyes	0.25	0.25	0.430051	15	0.0277259	Niimi and Dookhran 1989	https://doi.org/10.1002/etc.5620080809
3,3',4,4',5,5'-hexachlorobiphenyl	1336-36-3	PCB	Brachydanio rerio	Chordata	Osteichthyes	0.000243	0.000243	0.0003	22	0.00766	Fox et al. 1994	https://doi.org/10.1006/eesa.1994.1038
3,3',4,4',5-pentachlorobiphenyl	57465-28-8	PCB	Brachydanio rerio	Chordata	Osteichthyes	0.000243	0.000243	0.0003	22	0.00995	Fox et al. 1994	https://doi.org/10.1006/eesa.1994.1038
3,3',4,4',5-pentachlorobiphenyl	57465-28-8	PCB	Rana pipiens	Chordata	Amphibia	0.0334066	0.0334066	0.032	20	0.00090845	Huang and Karasov 2000	https://doi.org/10.1002/etc.5620190712
3,3',4,4',5-pentachlorobiphenyl	57465-28-8	PCB	Rana pipiens	Chordata	Amphibia	0.0354119	0.0354119	0.032	20	0.00090845	Huang and Karasov 2000	https://doi.org/10.1002/etc.5620190712
3,3',4,4'-tetrabromodiphenylether	93703-48-1	bromodiphenylethers	Salvelinus namaycush	Chordata	Osteichthyes	0.055	0.055	5	12	0.003	Tomy et. al. 2004	https://doi.org/10.1021/es035070v
3,3',4,4'-tetrabromodiphenylether	93703-48-1	bromodiphenylethers	Salvelinus namaycush	Chordata	Osteichthyes	0.055	0.055	5	12	0.002	Tomy et. al. 2004	https://doi.org/10.1021/es035070v
3,3',4,4'-tetrachlorobiphenyl	32598-13-3	PCB	Brachydanio rerio	Chordata	Osteichthyes	0.000243	0.000243	0.0003	22	0.0224	Fox et al. 1994	https://doi.org/10.1006/eesa.1994.1038
3,3',4,4'-tetrachlorobiphenyl	32598-13-3	PCB	Dreissena polymorpha	Mollusca	Bivalvia	1.224e-05		1.224e-05	23	0.0169	Fisher et al. 1992	https://doi.org/10.1006/eesa.1993.1047
3,3',4,4'-tetrachlorobiphenyl	32598-13-3	PCB	Dreissena polymorpha	Mollusca	Bivalvia	1.224e-05		1.224e-05	23	0.41	Fisher et al. 1992	https://doi.org/10.1006/eesa.1993.1047
3,3',4,4'-tetrachlorobiphenyl	32598-13-3	PCB	Mytilus edulis	Mollusca	Bivalvia	0.00027	0.00027	0.0623319	7	0.073	Gustafsson et al. 1999	https://doi.org/10.1002/etc.5620180621
3,3',4,4'-tetrachlorobiphenyl	32598-13-3	PCB	Oncorhynchus mykiss	Chordata	Osteichthyes	0.9	0.9	0.430051	11	0.0157533	Niimi and Oliver 1983	https://doi.org/10.1139/f83-160
3,3',5,5'-tetrachlorobiphenyl	33284-52-5	PCB	Poecilia reticulata	Chordata	Osteichthyes	0.0001	0.0001	0.00021428	20	0.053	Sijm et al. 1992	https://pubs.acs.org/doi/pdf/10.1021/es00035a014
3,3'-dichlorobiphenyl	2050-67-1	PCB	Oncorhynchus mykiss	Chordata	Osteichthyes	0.9	0.9	0.430051	11	0.138629	Niimi and Oliver 1983	https://doi.org/10.1139/f83-160
3,4,4'-trichlorobiphenyl	38444-90-5	PCB	Cyprinus carpio	Chordata	Osteichthyes	0.083	0.083	5	20	0.00734266	Tanabe et al. 1982	https://doi.org/10.1080/00021369.1982.10865176
3,4-dichloroaniline	95-76-1		Brachydanio rerio	Chordata	Osteichthyes	0.00036	0.00036	0.0003	26	1.2	Ensenbach et al. 1996	https://doi.org/10.1016/0045-6535(96)00074-4
3,4-dichloroaniline	95-76-1		Brachydanio rerio	Chordata	Osteichthyes	0.00036	0.00036	0.0003	26	1.2	Ensenbach et al. 1996	https://doi.org/10.1016/0045-6535(96)00074-4
3,4-dichloroaniline	95-76-1		Leuciscus idus	Chordata	Osteichthyes	0.00146	0.00146	1	20	0.48	Ensenbach et al. 1996	https://doi.org/10.1016/0045-6535(96)00074-4
3,4-dichloroaniline	95-76-1		Leuciscus idus	Chordata	Osteichthyes	0.00146	0.00146	1	20	0.24	Ensenbach et al. 1996	https://doi.org/10.1016/0045-6535(96)00074-4
3,4-dichloroaniline	95-76-1		Oncorhynchus mykiss	Chordata	Osteichthyes	0.001045	0.001045	0.430051	12	1.44	Ensenbach et al. 1996	https://doi.org/10.1016/0045-6535(96)00074-4
3,4-dichloroaniline	95-76-1		Oncorhynchus mykiss	Chordata	Osteichthyes	0.001045	0.001045	0.430051	12	0.72	Ensenbach et al. 1996	https://doi.org/10.1016/0045-6535(96)00074-4
3,5-dichlorobiphenyl	34883-41-5	PCB	Oncorhynchus mykiss	Chordata	Osteichthyes	0.9	0.9	0.430051	11	0.0462098	Niimi and Oliver 1983	https://doi.org/10.1139/f83-160
3-chloroaniline	108-42-9		Cyprinus carpio	Chordata	Osteichthyes	0.01795	0.01795	5	25	5.04107	Tsuda et al. 1993	https://doi.org/10.1016/0045-6535(93)90356-A
4,4'-dibromobiphenyl	92-86-4		Poecilia reticulata	Chordata	Osteichthyes	9.8e-05	9.8e-05	0.00021428	22	0.128827	Gobas et al. 1989	https://doi.org/10.1002/etc.5620080306
4,4'-dichlorobiphenyl	2050-68-2	PCB	Cyprinus carpio	Chordata	Osteichthyes	0.083	0.083	5	20	0.407734	Tanabe et al. 1982	https://doi.org/10.1080/00021369.1982.10865176
4,4'-dichlorobiphenyl	2050-68-2	PCB	Lumbriculus variegatus	Annelida	Oligochaeta	8.5e-06	8.5e-06	2.44e-06	21	0.72	Fisher et al. 1999	https://doi.org/10.1016/S0166-445X(98)00103-9
4-chloroaniline	106-47-8		Cyprinus carpio	Chordata	Osteichthyes	0.01795	0.01795	5	25	3.86873	Tsuda et al. 1993	https://doi.org/10.1016/0045-6535(93)90356-A
4-nitrobenzyl-chloride	100-14-1		Gammarus pulex	Arthropoda	Crustacea	5.127e-05	5.127e-05	4.932e-05	13	31.23	Ashauer et al. 2012	https://doi.org/10.1021/es204611h
4-nitrophenol	100-02-7		Brachydanio rerio	Chordata	Osteichthyes	0.00036	0.00036	0.0003	26	0.433686	Ensenbach and Nagel 1991	https://doi.org/10.1016/0742-8413(91)90120-I
4-nonylphenol	104-40-5		Oryzias latipes	Chordata	Osteichthyes	0.00035		0.00035	19	0.00291667	Tsuda et al. 2001	https://doi.org/10.1016/S0043-1354(00)00445-0
4-nonylphenol	104-40-5		Salmo salar	Chordata	Osteichthyes	0.0948683	0.0948683	10	10	0.980258	Arukwe et al. 2001	https://doi.org/10.1016/S0166-445X(99)00084-3
4-tert-octylphenol	140-66-9		Oryzias latipes	Chordata	Osteichthyes	0.00035		0.00035	19	0.00375	Tsuda et al. 2001	https://doi.org/10.1016/S0043-1354(00)00445-0
9-methylanthracene	779-02-2		Daphnia pulex	Arthropoda	Crustacea	3.978e-08		3.978e-08	25	3.456	Southworth et al. 1978	https://doi.org/10.1016/0043-1354(78)90080-5
9-methylanthracene	779-02-2		Oncorhynchus mykiss	Chordata	Osteichthyes	0.25	0.25	0.430051	15	0.173287	Niimi and Dookhran 1989	https://doi.org/10.1002/etc.5620080809
acenaphthene	83-32-9	PAH	Pimephales promelas	Chordata	Osteichthyes	0.0006	0.0006	0.002	22	0.41	Brooke et al. 1984	http://digital.library.wisc.edu/1793/81143
acenaphthene	83-32-9	PAH	Elliptio complanata	Mollusca	Bivalvia	0.00167705	0.00167705	0.00174533	17	0.095	Gewurtz et. al. (2002)	https://doi.org/10.1007/s00244-002-1153-z
acenaphthene	83-32-9	PAH	Lepomis macrochirus	Chordata	Osteichthyes	0.0005	0.0005	0.35	16	1.38629	Barrows et al. 1980	https://doi.org/10.1007/978-1-4613-8719-0_1
acenaphthene	83-32-9	PAH	Americamysis bahia	Arthropoda	Crustacea	1e-05	1e-05		22	1.1	Turner LW. 1982. Acute toxicity of selected chemicals to fathead minnow, water flea, mysid shrimp under static and flow through test conditions. EPA # 8074979-01-0.
acenaphthene	83-32-9	PAH	Americamysis bahia	Arthropoda	Crustacea	1e-05	1e-05		22	0.43	Turner LW. 1982. Acute toxicity of selected chemicals to fathead minnow, water flea, mysid shrimp under static and flow through test conditions. EPA # 8074979-01-0.
acenaphthene	83-32-9	PAH	Pimephales promelas	Chordata	Osteichthyes	0.0006	0.0006	0.002	22	0.51	Turner LW. 1982. Acute toxicity of selected chemicals to fathead minnow, water flea, mysid shrimp under static and flow through test conditions. EPA # 8074979-01-0.
acenaphthylene	208-96-8	PAH	Elliptio complanata	Mollusca	Bivalvia	0.00167705	0.00167705	0.00174533	17	0.046	Gewurtz et. al. (2002)	https://doi.org/10.1007/s00244-002-1153-z
acephate	30560-19-1	phosphorbiocides	Salmo gairdneri	Chordata	Osteichthyes	0.003	0.003	10	10	0.346574	Niimi 1987	https://doi.org/10.1007/978-1-4613-8719-0_1
acridine	260-94-6		Daphnia pulex	Arthropoda	Crustacea	6e-07	6e-07	3.978e-08	25	88.32	Southworth et al. 1978	https://doi.org/10.1016/0043-1354(78)90080-5
acridine	260-94-6		Poecilia reticulata	Chordata	Osteichthyes	0.000135	0.000135	0.00021428	23	0.744	De Voogt et al. 1991	https://doi.org/10.1016/0166-445X(91)90015-2
adamantane	281-23-2		Pimephales promelas	Chordata	Osteichthyes	0.0006	0.0006	0.002	22	0.92	Brooke et al. 1984	http://digital.library.wisc.edu/1793/81143
a-hexachlorocyclohexane	319-84-6	halobiocides	Mytilus edulis	Mollusca	Bivalvia	0.0623319		0.0623319	10	0.871387	Ernst 1977	https://doi.org/10.1016/0045-6535(77)90144-8
aldicarb	116-06-3		Gammarus pulex	Arthropoda	Crustacea	4.686e-05	4.686e-05	4.932e-05	13	9.31	Ashauer et al. 2012	https://doi.org/10.1021/es204611h
aldrin	309-00-2	halobiocides	Salmo salar	Chordata	Osteichthyes	0.008	0.008	10	15	0.099021	Addison et al. 1976	https://doi.org/10.1007/978-1-4613-8719-0_1
aminocarb	2032-59-9		Ictalurus melas	Chordata	Osteichthyes	0.0355		0.0355	18	0.0693147	Lumb an d Roney 1976	https://doi.org/10.1007/978-1-4613-8719-0_1
aminocarb	2032-59-9		Oncorhynchus mykiss	Chordata	Osteichthyes	0.0005	0.0005	0.430051	10	0.693147	Lockhart et al. 1984	https://doi.org/10.1007/978-1-4613-8719-0_1
anthracene	120-12-7	PAH	Asellus aquaticus	Arthropoda	Crustacea	1e-06		1e-06	21	1	Van Hattum 1995	https://doi.org/10.1021/es9800479
anthracene	120-12-7	PAH	Chironomus riparius	Arthropoda	Insecta	6.1e-07	6.1e-07		30	3.9912	Gerould et al. 1983	https://doi.org/10.1016/0143-1471(83)90019-3
anthracene	120-12-7	PAH	Chironomus riparius	Arthropoda	Insecta	6.1e-07	6.1e-07		25	2.10047	Gerould et al. 1983	https://doi.org/10.1016/0143-1471(83)90019-3
anthracene	120-12-7	PAH	Chironomus riparius	Arthropoda	Insecta	6.1e-07	6.1e-07		25	3.06377	Gerould et al. 1983	https://doi.org/10.1016/0143-1471(83)90019-3
anthracene	120-12-7	PAH	Chironomus riparius	Arthropoda	Insecta	6.1e-07	6.1e-07		25	3.2942	Gerould et al. 1983	https://doi.org/10.1016/0143-1471(83)90019-3
anthracene	120-12-7	PAH	Chironomus riparius	Arthropoda	Insecta	6.1e-07	6.1e-07		25	3.29288	Gerould et al. 1983	https://doi.org/10.1016/0143-1471(83)90019-3
anthracene	120-12-7	PAH	Chironomus riparius	Arthropoda	Insecta	6.1e-07	6.1e-07		25	3.2942	Gerould et al. 1983	https://doi.org/10.1016/0143-1471(83)90019-3
anthracene	120-12-7	PAH	Chironomus riparius	Arthropoda	Insecta	6.1e-07	6.1e-07		16	2.75497	Gerould et al. 1983	https://doi.org/10.1016/0143-1471(83)90019-3
anthracene	120-12-7	PAH	Daphnia magna	Arthropoda	Crustacea	9.27e-07	9.27e-07	1.7925e-07	25	10.584	Wang et al. 2021	https://doi.org/10.1021/acs.est.0c06970
anthracene	120-12-7	PAH	Daphnia pulex	Arthropoda	Crustacea	3.978e-08		3.978e-08	25	14.136	Southworth et al. 1978	https://doi.org/10.1016/0043-1354(78)90080-5
anthracene	120-12-7	PAH	Daphnia pulex	Arthropoda	Crustacea	3.978e-08		3.978e-08	23	5.04	Herbes and Risi 1978	https://doi.org/10.1007/BF01685780
anthracene	120-12-7	PAH	Elliptio complanata	Mollusca	Bivalvia	0.00167705	0.00167705	0.00174533	17	0.163	Gewurtz et. al. (2002)	https://doi.org/10.1007/s00244-002-1153-z
anthracene	120-12-7	PAH	Hyalella azteca	Arthropoda	Crustacea	1.749e-05		1.749e-05	23	3.84	Landrum and Scavia 1983	https://doi.org/10.1139/f83-044
anthracene	120-12-7	PAH	Hyalella azteca	Arthropoda	Crustacea	1.749e-05		1.749e-05	23	11.52	Landrum and Scavia 1983	https://doi.org/10.1139/f83-044
anthracene	120-12-7	PAH	Lepomis macrochirus	Chordata	Osteichthyes	0.00035	0.00035	0.35	23	0.346574	Spacie et al. 1983	https://doi.org/10.1007/978-1-4613-8719-0_1
anthracene	120-12-7	PAH	Oncorhynchus mykiss	Chordata	Osteichthyes	0.516675	0.516675	0.430051	11	0.099021	Niimi and Pallazo 1986	https://doi.org/10.1007/978-1-4613-8719-0_1
anthracene	120-12-7	PAH	Pimephales promelas	Chordata	Osteichthyes	0.002		0.002	25	1.38629	Southworth 1979	https://doi.org/10.1007/978-1-4613-8719-0_1
anthracene	120-12-7	PAH	Poecilia reticulata	Chordata	Osteichthyes	0.000135	0.000135	0.00021428	23	0.4704	De Voogt et al. 1991	https://doi.org/10.1016/0166-445X(91)90015-2
anthracene	120-12-7	PAH	Poecilia reticulata	Chordata	Osteichthyes	0.000135	0.000135	0.00021428	23	0.264	De Voogt et al. 1991	https://doi.org/10.1016/0166-445X(91)90015-2
anthracene	120-12-7	PAH	Pontoporeia hoyi	Arthropoda	Crustacea	6.27273e-06		6.27273e-06	7	0.36	Landrum 1982	https://doi.org/10.1016/0045-6535(82)90079-0
anthracene	120-12-7	PAH	Pontoporeia hoyi	Arthropoda	Crustacea	6e-06	6e-06	6.27273e-06	4	0.0792	Landrum 1988	https://doi.org/10.1016/0166-445X(88)90026-4
anthracene	120-12-7	PAH	Stylodrius heringianus	Annelida	Polychaeta	9.5e-07		9.5e-07	4	0.442122	Frank et al. 1986	https://doi.org/10.1016/0045-6535(86)90025-1
atenolol	29122-68-7		Gammarus pulex	Arthropoda	Crustacea	2.34e-05	2.34e-05	4.932e-05	21	1.874	Raths et al. 2022	https://doi.org/10.1111/gcb.16542
atenolol	29122-68-7		Gammarus pulex	Arthropoda	Crustacea	2.34e-05	2.34e-05	4.932e-05	16	1.054	Raths et al. 2022	https://doi.org/10.1111/gcb.16542
atenolol	29122-68-7		Gammarus pulex	Arthropoda	Crustacea	2.34e-05	2.34e-05	4.932e-05	11	0.8611	Raths et al. 2022	https://doi.org/10.1111/gcb.16542
atenolol	29122-68-7		Gammarus pulex	Arthropoda	Crustacea	2.34e-05	2.34e-05	4.932e-05	6	0.4147	Raths et al. 2022	https://doi.org/10.1111/gcb.16542
atenolol	29122-68-7		Hyalella azteca	Arthropoda	Crustacea	3.1e-06	3.1e-06	1.749e-05	21	1.036	Raths et al. 2022	https://doi.org/10.1111/gcb.16542
atenolol	29122-68-7		Hyalella azteca	Arthropoda	Crustacea	3.1e-06	3.1e-06	1.749e-05	16	0.411	Raths et al. 2022	https://doi.org/10.1111/gcb.16542
atenolol	29122-68-7		Hyalella azteca	Arthropoda	Crustacea	3.1e-06	3.1e-06	1.749e-05	11	0.1796	Raths et al. 2022	https://doi.org/10.1111/gcb.16542
atenolol	29122-68-7		Hyalella azteca	Arthropoda	Crustacea	3.1e-06	3.1e-06	1.749e-05	6	2.786	Raths et al. 2022	https://doi.org/10.1111/gcb.16542
atrazine	1912-24-9		Daphnia magna	Arthropoda	Crustacea	1.7925e-07		1.7925e-07	20	1.45903	Ellgehausen et al. 1980	https://doi.org/10.1016/0147-6513(80)90015-9
atrazine	1912-24-9		Daphnia magna	Arthropoda	Crustacea	1.7925e-07		1.7925e-07	20	14.16	Nikkilä et al. 2001	https://doi.org/10.1002/etc.5620200510
atrazine	1912-24-9		Daphnia magna	Arthropoda	Crustacea	1.7925e-07		1.7925e-07	20	10.32	Nikkilä et al. 2001	https://doi.org/10.1002/etc.5620200510
atrazine	1912-24-9		Daphnia magna	Arthropoda	Crustacea	1.7925e-07		1.7925e-07	20	10.08	Nikkilä et al. 2001	https://doi.org/10.1002/etc.5620200510
atrazine	1912-24-9		Daphnia magna	Arthropoda	Crustacea	1.7925e-07		1.7925e-07	20	16.32	Nikkilä et al. 2001	https://doi.org/10.1002/etc.5620200510
atrazine	1912-24-9		Ictalurus melas	Chordata	Osteichthyes	0.0015	0.0015	0.0355	20	0.456018	Ellgehausen et al. 1980	https://doi.org/10.1016/0147-6513(80)90015-9
azoxystrobin	131860-33-8		Gammarus pulex	Arthropoda	Crustacea	2.34e-05	2.34e-05	4.932e-05	21	7.59	Raths et al. 2022	https://doi.org/10.1111/gcb.16542
azoxystrobin	131860-33-8		Gammarus pulex	Arthropoda	Crustacea	2.34e-05	2.34e-05	4.932e-05	16	4.985	Raths et al. 2022	https://doi.org/10.1111/gcb.16542
azoxystrobin	131860-33-8		Gammarus pulex	Arthropoda	Crustacea	4.932e-05		4.932e-05	11	6.68	Rösch et al. 2017	https://doi.org/10.1021/acs.est.7b03088
azoxystrobin	131860-33-8		Gammarus pulex	Arthropoda	Crustacea	4.932e-05		4.932e-05	11	8.52	Fu et al. 2018	https://doi.org/10.1021/acs.est.8b04057
azoxystrobin	131860-33-8		Gammarus pulex	Arthropoda	Crustacea	2.34e-05	2.34e-05	4.932e-05	11	3.695	Raths et al. 2022	https://doi.org/10.1111/gcb.16542
azoxystrobin	131860-33-8		Gammarus pulex	Arthropoda	Crustacea	2.34e-05	2.34e-05	4.932e-05	6	1.108	Raths et al. 2022	https://doi.org/10.1111/gcb.16542
azoxystrobin	131860-33-8		Hyalella azteca	Arthropoda	Crustacea	1.749e-05		1.749e-05	23	2.82	Fu et al. 2018	https://doi.org/10.1021/acs.est.8b04057
azoxystrobin	131860-33-8		Hyalella azteca	Arthropoda	Crustacea	3.1e-06	3.1e-06	1.749e-05	21	1.549	Raths et al. 2022	https://doi.org/10.1111/gcb.16542
azoxystrobin	131860-33-8		Hyalella azteca	Arthropoda	Crustacea	3.1e-06	3.1e-06	1.749e-05	16	0.6245	Raths et al. 2022	https://doi.org/10.1111/gcb.16542
azoxystrobin	131860-33-8		Hyalella azteca	Arthropoda	Crustacea	3.1e-06	3.1e-06	1.749e-05	11	0.3189	Raths et al. 2022	https://doi.org/10.1111/gcb.16542
azoxystrobin	131860-33-8		Hyalella azteca	Arthropoda	Crustacea	3.1e-06	3.1e-06	1.749e-05	6	0.1524	Raths et al. 2022	https://doi.org/10.1111/gcb.16542
BDE183	207122-16-5	bromodiphenylethers	Salvelinus namaycush	Chordata	Osteichthyes	0.055	0.055	5	12	0.01	Tomy et. al. 2004	https://doi.org/10.1021/es035070v
BDE183	207122-16-5	bromodiphenylethers	Salvelinus namaycush	Chordata	Osteichthyes	0.055	0.055	5	12	0.002	Tomy et. al. 2004	https://doi.org/10.1021/es035070v
benzene	71-43-2		Pimephales promelas	Chordata	Osteichthyes	0.0006	0.0006	0.002	22	0.96	Brooke et al. 1984	http://digital.library.wisc.edu/1793/81143
benzene	71-43-2		Pimephales promelas	Chordata	Osteichthyes	0.00261333	0.00261333	0.002	21	8.352	De Wolf and Lieder 1998	https://doi.org/10.1016/S0045-6535(97)10062-5
benzo(a)acridine	225-11-6		Daphnia pulex	Arthropoda	Crustacea	6e-07	6e-07	3.978e-08	25	14.16	Southworth et al. 1978	https://doi.org/10.1016/0043-1354(78)90080-5
benzo(a)acridine	225-11-6		Pimephales promelas	Chordata	Osteichthyes	0.5	0.5	0.002	22	1.38629	Southworth et al. 1981	https://doi.org/10.1007/978-1-4613-8719-0_1
benzo(a)anthracene	56-55-3	PAH	Daphnia pulex	Arthropoda	Crustacea	3.978e-08		3.978e-08	25	3.456	Southworth et al. 1978	https://doi.org/10.1016/0043-1354(78)90080-5
benzo(a)anthracene	56-55-3	PAH	Elliptio complanata	Mollusca	Bivalvia	0.00167705	0.00167705	0.00174533	17	0.148	Gewurtz et. al. (2002)	https://doi.org/10.1007/s00244-002-1153-z
benzo(a)anthracene	56-55-3	PAH	Lumbriculus variegatus	Annelida	Oligochaeta	2.44e-06	2.44e-06	2.44e-06	17	0.216	Harkey et al. 1995	https://doi.org/10.1002/etc.5620140914
benzo(a)anthracene	56-55-3	PAH	Mytilus edulis	Mollusca	Bivalvia	0.0623319		0.0623319	15	0.0389409	Pruell et al. 1986	https://doi.org/10.1007/BF00392601
benzo(a)anthracene	56-55-3	PAH	Oncorhynchus mykiss	Chordata	Osteichthyes	0.516675	0.516675	0.430051	11	0.693147	Niimi and Pallazo 1986	https://doi.org/10.1007/978-1-4613-8719-0_1
benzo(a)anthracene	56-55-3	PAH	Pontoporeia hoyi	Arthropoda	Crustacea	6e-06	6e-06	6.27273e-06	4	0.0528	Landrum 1988	https://doi.org/10.1016/0166-445X(88)90026-4
benzo(a)pyrene	50-32-8	PAH	Asellus aquaticus	Arthropoda	Crustacea	1e-06		1e-06	21	0.1	Van Hattum 1995	https://doi.org/10.1021/es9800479
benzo(a)pyrene	50-32-8	PAH	Brachydanio rerio	Chordata	Osteichthyes	3.9e-07	3.9e-07	0.0003	27	0.1536	Petersen and Kristensen 1998	https://doi.org/10.1002/etc.5620170724
benzo(a)pyrene	50-32-8	PAH	Hexagenia limbata	Arthropoda	Insecta	1.42167e-05	1.42167e-05	1.2e-05	18	0.48	Stehly et al. 1990	https://doi.org/10.1002/etc.5620090206
benzo(a)pyrene	50-32-8	PAH	Lepomis macrochirus	Chordata	Osteichthyes	0.023	0.023	0.35	8	0.173287	McCarthy and Jimenez 1985	https://doi.org/10.1007/978-1-4613-8719-0_1
benzo(a)pyrene	50-32-8	PAH	Lumbriculus variegatus	Annelida	Oligochaeta	2.44e-06	2.44e-06	2.44e-06	17	0.0768	Harkey et al. 1995	https://doi.org/10.1002/etc.5620140914
benzo(a)pyrene	50-32-8	PAH	Mysis relicta	Arthropoda	Crustacea	8e-06		8e-06	4	0.1128	Evans and Landrum 1989	https://doi.org/10.1016/S0380-1330(89)71513-6
benzo(a)pyrene	50-32-8	PAH	Mysis relicta	Arthropoda	Crustacea	8e-06		8e-06	4	0.36071	Landrum et al. 1992	https://doi.org/10.1016/0045-6535(92)90556-7
benzo(a)pyrene	50-32-8	PAH	Mytilus edulis	Mollusca	Bivalvia	0.0623319		0.0623319	15	0.0450096	Pruell et al. 1986	https://doi.org/10.1007/BF00392601
benzo(a)pyrene	50-32-8	PAH	Mytilus edulis	Mollusca	Bivalvia	0.0623319		0.0623319	8	0.0436728	Dunn and Stich 1976	https://doi.org/10.1007/BF01685061
benzo(a)pyrene	50-32-8	PAH	Oncorhynchus mykiss	Chordata	Osteichthyes	0.516675	0.516675	0.430051	11	0.693147	Niimi and Pallazo 1986	https://doi.org/10.1007/978-1-4613-8719-0_1
benzo(a)pyrene	50-32-8	PAH	Pontoporeia hoyi	Arthropoda	Crustacea	6e-06	6e-06	6.27273e-06	4	0.0384	Landrum 1988	https://doi.org/10.1016/0166-445X(88)90026-4
benzo(a)pyrene	50-32-8	PAH	Pontoporeia hoyi	Arthropoda	Crustacea	7e-06	7e-06	6.27273e-06	4	0.0408	Evans and Landrum 1989	https://doi.org/10.1016/S0380-1330(89)71513-6
benzo(a)pyrene	50-32-8	PAH	Pontoporeia hoyi	Arthropoda	Crustacea	6.27273e-06		6.27273e-06	4	0.0384	Landrum 1988	https://doi.org/10.1016/0166-445X(88)90026-4
benzo(a)pyrene	50-32-8	PAH	Stylodrius heringianus	Annelida	Polychaeta	9.5e-07		9.5e-07	4	0.321923	Frank et al. 1986	https://doi.org/10.1016/0045-6535(86)90025-1
benzo(b)fluoranthene	205-99-2	PAH	Elliptio complanata	Mollusca	Bivalvia	0.00167705	0.00167705	0.00174533	17	0.103	Gewurtz et. al. (2002)	https://doi.org/10.1007/s00244-002-1153-z
benzo(b)fluoranthene	205-99-2	PAH	Mytilus edulis	Mollusca	Bivalvia	0.0623319		0.0623319	15	0.0410146	Pruell et al. 1986	https://doi.org/10.1007/BF00392601
benzo(b)furan	271-89-6		Poecilia reticulata	Chordata	Osteichthyes	0.000135	0.000135	0.00021428	23	1.272	De Voogt et al. 1991	https://doi.org/10.1016/0166-445X(91)90015-2
benzo(b)naphto(2,3d)thiophene	243-46-9		Poecilia reticulata	Chordata	Osteichthyes	0.000135	0.000135	0.00021428	23	0.12	De Voogt et al. 1991	https://doi.org/10.1016/0166-445X(91)90015-2
benzo(b)thiophene	95-15-8		Poecilia reticulata	Chordata	Osteichthyes	0.000135	0.000135	0.00021428	23	3.36	De Voogt et al. 1991	https://doi.org/10.1016/0166-445X(91)90015-2
benzo(e)pyrene	192-97-2	PAH	Asellus aquaticus	Arthropoda	Crustacea	1e-06		1e-06	21	0.09	Van Hattum 1995	https://doi.org/10.1021/es9800479
benzo(e)pyrene	192-97-2	PAH	Mytilus edulis	Mollusca	Bivalvia	0.0623319		0.0623319	15	0.0481352	Pruell et al. 1986	https://doi.org/10.1007/BF00392601
benzo(g,h,i)perylene	191-24-2	PAH	Asellus aquaticus	Arthropoda	Crustacea	1e-06		1e-06	21	0.36	Van Hattum 1995	https://doi.org/10.1021/es9800479
benzo(g,h,i)perylene	191-24-2	PAH	Elliptio complanata	Mollusca	Bivalvia	0.00167705	0.00167705	0.00174533	17	0.08	Gewurtz et. al. (2002)	https://doi.org/10.1007/s00244-002-1153-z
benzo(g,h,i)perylene	191-24-2	PAH	Mytilus edulis	Mollusca	Bivalvia	0.0623319		0.0623319	15	0.0450096	Pruell et al. 1986	https://doi.org/10.1007/BF00392601
benzo(k)fluoranthene	207-08-9	PAH	Elliptio complanata	Mollusca	Bivalvia	0.00167705	0.00167705	0.00174533	17	0.037	Gewurtz et. al. (2002)	https://doi.org/10.1007/s00244-002-1153-z
benzo(k)fluoranthene	207-08-9	PAH	Mytilus edulis	Mollusca	Bivalvia	0.0623319		0.0623319	15	0.0582477	Pruell et al. 1986	https://doi.org/10.1007/BF00392601
benzotriazole	95-14-7		Gammarus pulex	Arthropoda	Crustacea	2.34e-05	2.34e-05	4.932e-05	21	5.488	Raths et al. 2022	https://doi.org/10.1111/gcb.16542
benzotriazole	95-14-7		Gammarus pulex	Arthropoda	Crustacea	2.34e-05	2.34e-05	4.932e-05	16	3.72	Raths et al. 2022	https://doi.org/10.1111/gcb.16542
benzotriazole	95-14-7		Gammarus pulex	Arthropoda	Crustacea	2.34e-05	2.34e-05	4.932e-05	11	2.631	Raths et al. 2022	https://doi.org/10.1111/gcb.16542
benzotriazole	95-14-7		Gammarus pulex	Arthropoda	Crustacea	2.34e-05	2.34e-05	4.932e-05	6	0.901	Raths et al. 2022	https://doi.org/10.1111/gcb.16542
benzotriazole	95-14-7		Hyalella azteca	Arthropoda	Crustacea	3.1e-06	3.1e-06	1.749e-05	21	12.81	Raths et al. 2022	https://doi.org/10.1111/gcb.16542
benzotriazole	95-14-7		Hyalella azteca	Arthropoda	Crustacea	3.1e-06	3.1e-06	1.749e-05	16	8.566	Raths et al. 2022	https://doi.org/10.1111/gcb.16542
benzotriazole	95-14-7		Hyalella azteca	Arthropoda	Crustacea	3.1e-06	3.1e-06	1.749e-05	11	5.603	Raths et al. 2022	https://doi.org/10.1111/gcb.16542
benzotriazole	95-14-7		Hyalella azteca	Arthropoda	Crustacea	3.1e-06	3.1e-06	1.749e-05	6	3.777	Raths et al. 2022	https://doi.org/10.1111/gcb.16542
biphenyl	92-52-4		Pontoporeia hoyi	Arthropoda	Crustacea	6e-06	6e-06	6.27273e-06	4	0.288	Landrum 1988	https://doi.org/10.1016/0166-445X(88)90026-4
bromobenzene	108-86-1	halobenzenes	Pimephales promelas	Chordata	Osteichthyes	0.00261333	0.00261333	0.002	21	4.104	De Wolf and Lieder 1998	https://doi.org/10.1016/S0045-6535(97)10062-5
bromophos	2104-96-3	phosphorbiocides	Poecilia reticulata	Chordata	Osteichthyes	0.00010583	0.00010583	0.00021428	25	0.33	De Bruijn and Hermens 1991	https://doi.org/10.1016/0048-9697(91)90199-O
butachlor	23184-66-9		Aristichthys nobilis	Chordata	Osteichthyes	0.004	0.004	0.005	27	0.408	Lin et al. 1997	https://doi.org/10.1002/(SICI)1096-9063(199702)49:2<178::AID-PS524>3.0.CO;2-N
butachlor	23184-66-9		Aristichthys nobilis	Chordata	Osteichthyes	0.004	0.004	0.005	27	1.68	Lin et al. 1997	https://doi.org/10.1002/(SICI)1096-9063(199702)49:2<178::AID-PS524>3.0.CO;2-N
butylbenzene	104-51-8		Daphnia magna	Arthropoda	Crustacea	5e-07	5e-07	1.7925e-07	20	0.8	Viganò 1993	https://doi.org/10.1016/0043-1354(93)90156-C
butylbenzyl phthalate	85-68-7		Lepomis macrochirus	Chordata	Osteichthyes	0.000655	0.000655	0.35	16	0.484355	Staples et al. 1997	https://doi.org/10.1016/S0045-6535(97)00195-1
butylbenzyl phthalate	85-68-7		Physa	Mollusca	Gastropoda	0.000243		0.000243	24	0.33	Staples et al. 1997	https://doi.org/10.1016/S0045-6535(97)00195-1
C12H16Cl10			Lumbriculus variegatus	Annelida	Oligochaeta	6.66667e-06	6.66667e-06	2.44e-06	11.6	0.048	Fisk et al. 1998	https://doi.org/10.1002/etc.5620171018
C12H16Cl10			Lumbriculus variegatus	Annelida	Oligochaeta	6.66667e-06	6.66667e-06	2.44e-06	11.6	0.058	Fisk et al. 1998	https://doi.org/10.1002/etc.5620171018
C12H20Cl6			Lumbriculus variegatus	Annelida	Oligochaeta	6.66667e-06	6.66667e-06	2.44e-06	11.6	0.05	Fisk et al. 1998	https://doi.org/10.1002/etc.5620171018
C12H20Cl6			Lumbriculus variegatus	Annelida	Oligochaeta	6.66667e-06	6.66667e-06	2.44e-06	11.6	0.056	Fisk et al. 1998	https://doi.org/10.1002/etc.5620171018
C16H21Cl13			Lumbriculus variegatus	Annelida	Oligochaeta	6.66667e-06	6.66667e-06	2.44e-06	11.6	0.023	Fisk et al. 1998	https://doi.org/10.1002/etc.5620171018
carbamazepine	298-46-4		Gammarus pulex	Arthropoda	Crustacea	2.34e-05	2.34e-05	4.932e-05	21	6.952	Raths et al. 2022	https://doi.org/10.1111/gcb.16542
carbamazepine	298-46-4		Gammarus pulex	Arthropoda	Crustacea	2.34e-05	2.34e-05	4.932e-05	16	3.895	Raths et al. 2022	https://doi.org/10.1111/gcb.16542
carbamazepine	298-46-4		Gammarus pulex	Arthropoda	Crustacea	2.34e-05	2.34e-05	4.932e-05	11	2.597	Raths et al. 2022	https://doi.org/10.1111/gcb.16542
carbamazepine	298-46-4		Gammarus pulex	Arthropoda	Crustacea	2.34e-05	2.34e-05	4.932e-05	6	1.27	Raths et al. 2022	https://doi.org/10.1111/gcb.16542
carbamazepine	298-46-4		Hyalella azteca	Arthropoda	Crustacea	3.1e-06	3.1e-06	1.749e-05	21	3.25	Raths et al. 2022	https://doi.org/10.1111/gcb.16542
carbamazepine	298-46-4		Hyalella azteca	Arthropoda	Crustacea	3.1e-06	3.1e-06	1.749e-05	16	1.453	Raths et al. 2022	https://doi.org/10.1111/gcb.16542
carbamazepine	298-46-4		Hyalella azteca	Arthropoda	Crustacea	3.1e-06	3.1e-06	1.749e-05	11	0.7258	Raths et al. 2022	https://doi.org/10.1111/gcb.16542
carbamazepine	298-46-4		Hyalella azteca	Arthropoda	Crustacea	3.1e-06	3.1e-06	1.749e-05	6	0.5583	Raths et al. 2022	https://doi.org/10.1111/gcb.16542
carbaryl	63-25-2		Gammarus pulex	Arthropoda	Crustacea	3.607e-05	3.607e-05	4.932e-05	13	2.258	Ashauer et al. 2012	https://doi.org/10.1021/es204611h
carbaryl	63-25-2		Ictalurus melas	Chordata	Osteichthyes	0.156	0.156	0.0355	16	0.0154376	Korn 1973	https://doi.org/10.1007/978-1-4613-8719-0_1
carbaryl	63-25-2		Mysis relicta	Arthropoda	Crustacea	8e-06		8e-06	4	0.0216	Landrum and Dupuis 1989	https://doi.org/10.1520/STP20113S
carbaryl	63-25-2		Pontoporeia hoyi	Arthropoda	Crustacea	6.27273e-06		6.27273e-06	4	0.0048	Landrum and Dupuis 1989	https://doi.org/10.1520/STP20113S
carbazole	86-74-8		Poecilia reticulata	Chordata	Osteichthyes	0.000135	0.000135	0.00021428	23	1.632	De Voogt et al. 1991	https://doi.org/10.1016/0166-445X(91)90015-2
carbofuran	1563-66-2		Gammarus pulex	Arthropoda	Crustacea	3.92e-05	3.92e-05	4.932e-05	13	7063	Ashauer et al. 2012	https://doi.org/10.1021/es204611h
chlomethoxyfen	32861-85-1		Aristichthys nobilis	Chordata	Osteichthyes	0.004	0.004	0.005	27	36.48	Lin et al. 1997	https://doi.org/10.1002/(SICI)1096-9063(199702)49:2<178::AID-PS524>3.0.CO;2-N
chlomethoxyfen	32861-85-1		Aristichthys nobilis	Chordata	Osteichthyes	0.004	0.004	0.005	27	29.04	Lin et al. 1997	https://doi.org/10.1002/(SICI)1096-9063(199702)49:2<178::AID-PS524>3.0.CO;2-N
chlordane	12789-03-6	halobiocides	Carassius auratus	Chordata	Osteichthyes	0.022	0.022	0.015	21	0.0223596	Ducat and Khan 1974	https://doi.org/10.1007/978-1-4613-8719-0_1
chlordane	12789-03-6	halobiocides	Tubificidae	Annelida	Oligochaeta	1.85714e-06	1.85714e-06	2.7e-06	8	0.0150684	Oliver 1987	https://doi.org/10.1021/es00162a009
chlorobenzene	108-90-7	halobenzenes	Pimephales promelas	Chordata	Osteichthyes	0.00261333	0.00261333	0.002	21	5.736	De Wolf and Lieder 1998	https://doi.org/10.1016/S0045-6535(97)10062-5
chlorpyrifos	2921-88-2	phosphorbiocides	Anax imperator	Arthropoda	Insecta	0.0014119	0.0014119		17	0.212	Rubach et al. 2010	https://doi.org/10.1002/etc.273
chlorpyrifos	2921-88-2	phosphorbiocides	Asellus aquaticus	Arthropoda	Crustacea	9.8e-06	9.8e-06	1e-06	21	0.92	Cid Montañés et al. 1995	https://doi.org/10.1007/978-1-4613-8719-0_1
chlorpyrifos	2921-88-2	phosphorbiocides	Asellus aquaticus	Arthropoda	Crustacea	1.15e-05	1.15e-05	1e-06	17	0.185	Rubach et al. 2010	https://doi.org/10.1002/etc.273
chlorpyrifos	2921-88-2	phosphorbiocides	Chaoborus obscuripes	Arthropoda	Insecta	1.75e-05	1.75e-05		17	0.131	Rubach et al. 2010	https://doi.org/10.1002/etc.273
chlorpyrifos	2921-88-2	phosphorbiocides	Cloeon dipterum	Arthropoda	Insecta	7.7e-06	7.7e-06		17	0.196	Rubach et al. 2010	https://doi.org/10.1002/etc.273
chlorpyrifos	2921-88-2	phosphorbiocides	Culex pipiens	Arthropoda	Insecta	3.4e-06	3.4e-06		17	0.024	Rubach et al. 2010	https://doi.org/10.1002/etc.273
chlorpyrifos	2921-88-2	phosphorbiocides	Daphnia magna	Arthropoda	Crustacea	1.35e-05	1.35e-05	1.7925e-07	17	0.546	Rubach et al. 2010	https://doi.org/10.1002/etc.273
chlorpyrifos	2921-88-2	phosphorbiocides	Gammarus pulex	Arthropoda	Crustacea	4.7e-06	4.7e-06	4.932e-05	17	0.36	Rubach et al. 2010	https://doi.org/10.1002/etc.273
chlorpyrifos	2921-88-2	phosphorbiocides	Gammarus pulex	Arthropoda	Crustacea	1.91e-05	1.91e-05	4.932e-05	17	0.398	Rubach et al. 2010	https://doi.org/10.1002/etc.273
chlorpyrifos	2921-88-2	phosphorbiocides	Molanna angustata	Arthropoda	Insecta	2.35e-05	2.35e-05		17	0.109	Rubach et al. 2010	https://doi.org/10.1002/etc.273
chlorpyrifos	2921-88-2	phosphorbiocides	Neocaridina denticulata	Arthropoda	Crustacea	3.99e-05	3.99e-05		17	0.478	Rubach et al. 2010	https://doi.org/10.1002/etc.273
chlorpyrifos	2921-88-2	phosphorbiocides	Notonecta maculata	Arthropoda	Insecta	0.000133	0.000133		17	0.152	Rubach et al. 2010	https://doi.org/10.1002/etc.273
chlorpyrifos	2921-88-2	phosphorbiocides	Parapoynx stratiotata	Arthropoda	Insecta	3.38e-05	3.38e-05		17	0.171	Rubach et al. 2010	https://doi.org/10.1002/etc.273
chlorpyrifos	2921-88-2	phosphorbiocides	Plea minutissima	Arthropoda	Insecta	4.8e-06	4.8e-06		17	0.135	Rubach et al. 2010	https://doi.org/10.1002/etc.273
chlorpyrifos	2921-88-2	phosphorbiocides	Poecilia reticulata	Chordata	Osteichthyes	0.00021428		0.00021428	20	0.4	Deneer 1994	https://doi.org/10.1016/0045-6535(94)90286-0
chlorpyrifos	2921-88-2	phosphorbiocides	Poecilia reticulata	Chordata	Osteichthyes	0.00021428		0.00021428	20	0.48469	Welling and de Vries 1992	https://doi.org/10.1016/0147-6513(92)90022-U
chlorpyrifos	2921-88-2	phosphorbiocides	Procambarus sp.	Arthropoda	Crustacea	2.59e-05	2.59e-05		17	0.086	Rubach et al. 2010	https://doi.org/10.1002/etc.273
chlorpyrifos	2921-88-2	phosphorbiocides	Procambarus sp.	Arthropoda	Crustacea	0.0027942	0.0027942		17	0.154	Rubach et al. 2010	https://doi.org/10.1002/etc.273
chlorpyrifos	2921-88-2	phosphorbiocides	Ranatra linearis	Arthropoda	Insecta	0.0001466	0.0001466		17	0.107	Rubach et al. 2010	https://doi.org/10.1002/etc.273
chlorpyrifos	2921-88-2	phosphorbiocides	Sialis lutaria	Arthropoda	Insecta	3.97e-05	3.97e-05		17	0.021	Rubach et al. 2010	https://doi.org/10.1002/etc.273
chlorthion	500-28-7	phosphorbiocides	Lymnaea stagnalis	Mollusca	Gastropoda	0.00065	0.00065	0.0007	20	0.3	Legierse 1998	https://doi.org/10.1016/S0166-445X(97)00092-1
chlorthion	500-28-7	phosphorbiocides	Poecilia reticulata	Chordata	Osteichthyes	0.00010583	0.00010583	0.00021428	25	6.98	De Bruijn and Hermens 1991	https://doi.org/10.1016/0048-9697(91)90199-O
chrysene	218-01-9	PAH	Elliptio complanata	Mollusca	Bivalvia	0.00167705	0.00167705	0.00174533	17	0.105	Gewurtz et. al. (2002)	https://doi.org/10.1007/s00244-002-1153-z
chrysene	218-01-9	PAH	Mytilus edulis	Mollusca	Bivalvia	0.0623319		0.0623319	15	0.0488132	Pruell et al. 1986	https://doi.org/10.1007/BF00392601
chrysene	218-01-9	PAH	Oncorhynchus mykiss	Chordata	Osteichthyes	0.516675	0.516675	0.430051	11	0.693147	Niimi and Pallazo 1986	https://doi.org/10.1007/978-1-4613-8719-0_1
cis-cypermethrin	52315-07-8		Oncorhynchus mykiss	Chordata	Osteichthyes	0.0015	0.0015	0.430051	10	0.0137	Muir et al. 1994	https://doi.org/10.1016/0166-445X(94)90070-1
citalopram	59729-33-8		Gammarus pulex	Arthropoda	Crustacea	2.34e-05	2.34e-05	4.932e-05	21	2.428	Raths et al. 2022	https://doi.org/10.1111/gcb.16542
citalopram	59729-33-8		Gammarus pulex	Arthropoda	Crustacea	2.34e-05	2.34e-05	4.932e-05	16	1.581	Raths et al. 2022	https://doi.org/10.1111/gcb.16542
citalopram	59729-33-8		Gammarus pulex	Arthropoda	Crustacea	2.34e-05	2.34e-05	4.932e-05	11	1.179	Raths et al. 2022	https://doi.org/10.1111/gcb.16542
citalopram	59729-33-8		Gammarus pulex	Arthropoda	Crustacea	2.34e-05	2.34e-05	4.932e-05	6	0.7129	Raths et al. 2022	https://doi.org/10.1111/gcb.16542
citalopram	59729-33-8		Hyalella azteca	Arthropoda	Crustacea	3.1e-06	3.1e-06	1.749e-05	21	1.989	Raths et al. 2022	https://doi.org/10.1111/gcb.16542
citalopram	59729-33-8		Hyalella azteca	Arthropoda	Crustacea	3.1e-06	3.1e-06	1.749e-05	16	1.674	Raths et al. 2022	https://doi.org/10.1111/gcb.16542
citalopram	59729-33-8		Hyalella azteca	Arthropoda	Crustacea	3.1e-06	3.1e-06	1.749e-05	11	0.8287	Raths et al. 2022	https://doi.org/10.1111/gcb.16542
citalopram	59729-33-8		Hyalella azteca	Arthropoda	Crustacea	3.1e-06	3.1e-06	1.749e-05	6	1.981	Raths et al. 2022	https://doi.org/10.1111/gcb.16542
cyanophos	2636-26-2	phosphorbiocides	Poecilia reticulata	Chordata	Osteichthyes	0.00010583	0.00010583	0.00021428	25	4.2	De Bruijn and Hermens 1991	https://doi.org/10.1016/0048-9697(91)90199-O
cyclohexane	110-82-7		Pimephales promelas	Chordata	Osteichthyes	0.0006	0.0006	0.002	22	1.3	Brooke et al. 1984	http://digital.library.wisc.edu/1793/81143
cypermethrin	52315-07-8		Asellus aquaticus	Arthropoda	Crustacea	1.691e-05	1.691e-05	1e-06	10	3.3192	Dalhoff et al. 2020	https://doi.org/10.1021/acs.est.0c00189
cypermethrin	52315-07-8		Chaetopteryx villosa	Arthropoda	Insecta	0.00014114	0.00014114		10	8.8944	Dalhoff et al. 2020	https://doi.org/10.1021/acs.est.0c00189
cypermethrin	52315-07-8		Chironomus riparius	Arthropoda	Insecta	5.13e-06	5.13e-06		10	3.2544	Dalhoff et al. 2020	https://doi.org/10.1021/acs.est.0c00189
cypermethrin	52315-07-8		Daphnia magna	Arthropoda	Crustacea	2e-07	2e-07	1.7925e-07	10	5.0952	Dalhoff et al. 2020	https://doi.org/10.1021/acs.est.0c00189
cypermethrin	52315-07-8		Gammarus pulex	Arthropoda	Crustacea	2.052e-05	2.052e-05	4.932e-05	10	9.3528	Dalhoff et al. 2020	https://doi.org/10.1021/acs.est.0c00189
cypermethrin	52315-07-8		Heptagenia sulphurea	Arthropoda	Insecta	1.149e-05	1.149e-05		10	0.2916	Dalhoff et al. 2020	https://doi.org/10.1021/acs.est.0c00189
cypermethrin	52315-07-8		Hydropsyche pellucidula	Arthropoda	Insecta	6.51e-05	6.51e-05		10	0.059808	Dalhoff et al. 2020	https://doi.org/10.1021/acs.est.0c00189
cypermethrin	52315-07-8		Radix balthica	Mollusca	Gastropoda	1.578e-05	1.578e-05		10	5.0496	Dalhoff et al. 2020	https://doi.org/10.1021/acs.est.0c00189
cypermethrin	52315-07-8		Tubifex tubifex	Annelida	Oligochaeta	1.95e-06	1.95e-06		10	0.011304	Dalhoff et al. 2020	https://doi.org/10.1021/acs.est.0c00189
cyprodinil	121552-61-2		Gammarus pulex	Arthropoda	Crustacea	2.34e-05	2.34e-05	4.932e-05	21	20.88	Raths et al. 2022	https://doi.org/10.1111/gcb.16542
cyprodinil	121552-61-2		Gammarus pulex	Arthropoda	Crustacea	2.34e-05	2.34e-05	4.932e-05	16	13.4	Raths et al. 2022	https://doi.org/10.1111/gcb.16542
cyprodinil	121552-61-2		Gammarus pulex	Arthropoda	Crustacea	2.34e-05	2.34e-05	4.932e-05	11	10.05	Raths et al. 2022	https://doi.org/10.1111/gcb.16542
cyprodinil	121552-61-2		Gammarus pulex	Arthropoda	Crustacea	2.34e-05	2.34e-05	4.932e-05	6	10.01	Raths et al. 2022	https://doi.org/10.1111/gcb.16542
cyprodinil	121552-61-2		Hyalella azteca	Arthropoda	Crustacea	3.1e-06	3.1e-06	1.749e-05	21	6.588	Raths et al. 2022	https://doi.org/10.1111/gcb.16542
cyprodinil	121552-61-2		Hyalella azteca	Arthropoda	Crustacea	3.1e-06	3.1e-06	1.749e-05	16	4.133	Raths et al. 2022	https://doi.org/10.1111/gcb.16542
cyprodinil	121552-61-2		Hyalella azteca	Arthropoda	Crustacea	3.1e-06	3.1e-06	1.749e-05	11	2.252	Raths et al. 2022	https://doi.org/10.1111/gcb.16542
cyprodinil	121552-61-2		Hyalella azteca	Arthropoda	Crustacea	3.1e-06	3.1e-06	1.749e-05	6	1.192	Raths et al. 2022	https://doi.org/10.1111/gcb.16542
DDD	72-54-8	halobiocides	Diporeia	Arthropoda	Crustacea	5.36656e-07	5.36656e-07	1.11701e-07	4	0.0048	Lotufo et al. 2000a	https://doi.org/10.1002/etc.5620190217
DDD	72-54-8	halobiocides	Diporeia	Arthropoda	Crustacea	5.36656e-07	5.36656e-07	1.11701e-07	4	0.0192	Lotufo et al. 2000a	https://doi.org/10.1002/etc.5620190217
DDD	72-54-8	halobiocides	Hyalella azteca	Arthropoda	Crustacea	1.7e-08	1.7e-08	1.749e-05	19.6	0.48	Lotufo et al. 2000a	https://doi.org/10.1002/etc.5620190217
DDD	72-54-8	halobiocides	Hyalella azteca	Arthropoda	Crustacea	1.7e-08	1.7e-08	1.749e-05	19.6	0.2016	Lotufo et al. 2000a	https://doi.org/10.1002/etc.5620190217
DDD	72-54-8	halobiocides	Hyalella azteca	Arthropoda	Crustacea	1.7e-08	1.7e-08	1.749e-05	19.6	0.3024	Lotufo et al. 2000a	https://doi.org/10.1002/etc.5620190217
DDD	72-54-8	halobiocides	Mytilus edulis	Mollusca	Bivalvia	0.0623319		0.0623319	10	0.457311	Ernst 1977	https://doi.org/10.1016/0045-6535(77)90144-8
DDE	72-55-9	halobiocides	Diporeia	Arthropoda	Crustacea	5.36656e-07	5.36656e-07	1.11701e-07	4	0.0048	Lotufo et al. 2000a	https://doi.org/10.1002/etc.5620190217
DDE	72-55-9	halobiocides	Diporeia	Arthropoda	Crustacea	5.36656e-07	5.36656e-07	1.11701e-07	4	0.012	Lotufo et al. 2000a	https://doi.org/10.1002/etc.5620190217
DDE	72-55-9	halobiocides	Diporeia	Arthropoda	Crustacea	5.36656e-07	5.36656e-07	1.11701e-07	4	0.0216	Lotufo et al. 2000a	https://doi.org/10.1002/etc.5620190217
DDE	72-55-9	halobiocides	Diporeia	Arthropoda	Crustacea	5.36656e-07	5.36656e-07	1.11701e-07	4	0.0552	Lotufo et al. 2000a	https://doi.org/10.1002/etc.5620190217
DDE	72-55-9	halobiocides	Hyalella azteca	Arthropoda	Crustacea	1.7e-08	1.7e-08	1.749e-05	19.6	0.2952	Lotufo et al. 2000a	https://doi.org/10.1002/etc.5620190217
DDE	72-55-9	halobiocides	Hyalella azteca	Arthropoda	Crustacea	1.7e-08	1.7e-08	1.749e-05	19.6	0.5112	Lotufo et al. 2000a	https://doi.org/10.1002/etc.5620190217
DDE	72-55-9	halobiocides	Hyalella azteca	Arthropoda	Crustacea	1.7e-08	1.7e-08	1.749e-05	19.6	0.528	Lotufo et al. 2000a	https://doi.org/10.1002/etc.5620190217
DDE	72-55-9	halobiocides	Lumbriculus variegatus	Annelida	Oligochaeta	8.5e-06	8.5e-06	2.44e-06	21	0.12	Fisher et al. 1999	https://doi.org/10.1016/S0166-445X(98)00103-9
DDE	72-55-9	halobiocides	Mysis relicta	Arthropoda	Crustacea	8e-06		8e-06	4	0.012	Evans and Landrum 1989	https://doi.org/10.1016/S0380-1330(89)71513-6
DDE	72-55-9	halobiocides	Oncorhynchus mykiss	Chordata	Osteichthyes	0.03	0.03	0.430051	10	0.00206294	Hesselberg and Nicholson 1981	https://doi.org/10.1007/978-1-4613-8719-0_1
DDE	72-55-9	halobiocides	Pontoporeia hoyi	Arthropoda	Crustacea	7e-06	7e-06	6.27273e-06	4	0.024	Evans and Landrum 1989	https://doi.org/10.1016/S0380-1330(89)71513-6
DDE	72-55-9	halobiocides	Tubificidae	Annelida	Oligochaeta	1.85714e-06	1.85714e-06	2.7e-06	8	0.00866434	Oliver 1987	https://doi.org/10.1021/es00162a009
DDT	50-29-3	halobiocides	Anodonta grandis	Mollusca	Bivalvia	0.0485		0.0485	20	0.053319	Bedford and Zabik 1973	https://doi.org/10.1007/BF01986000
DDT	50-29-3	halobiocides	Daphnia magna	Arthropoda	Crustacea	1.7925e-07		1.7925e-07	20	0.0528112	Ellgehausen et al. 1980	https://doi.org/10.1016/0147-6513(80)90015-9
DDT	50-29-3	halobiocides	Diporeia	Arthropoda	Crustacea	5.36656e-07	5.36656e-07	1.11701e-07	4	0.0072	Lotufo et al. 2000a	https://doi.org/10.1002/etc.5620190217
DDT	50-29-3	halobiocides	Diporeia	Arthropoda	Crustacea	5.36656e-07	5.36656e-07	1.11701e-07	4	0.0024	Lotufo et al. 2000a	https://doi.org/10.1002/etc.5620190217
DDT	50-29-3	halobiocides	Diporeia	Arthropoda	Crustacea	5.36656e-07	5.36656e-07	1.11701e-07	4	0.0024	Lotufo et al. 2000a	https://doi.org/10.1002/etc.5620190217
DDT	50-29-3	halobiocides	Dreissena polymorpha	Mollusca	Bivalvia	1.224e-05		1.224e-05	23	0.18	Fisher et al. 1992	https://doi.org/10.1006/eesa.1993.1047
DDT	50-29-3	halobiocides	Hyalella azteca	Arthropoda	Crustacea	1.7e-08	1.7e-08	1.749e-05	19.6	0.2376	Lotufo et al. 2000a	https://doi.org/10.1002/etc.5620190217
DDT	50-29-3	halobiocides	Hyalella azteca	Arthropoda	Crustacea	1.7e-08	1.7e-08	1.749e-05	19.6	0.1968	Lotufo et al. 2000a	https://doi.org/10.1002/etc.5620190217
DDT	50-29-3	halobiocides	Hyalella azteca	Arthropoda	Crustacea	1.7e-08	1.7e-08	1.749e-05	19.6	0.2448	Lotufo et al. 2000a	https://doi.org/10.1002/etc.5620190217
DDT	50-29-3	halobiocides	Ictalurus melas	Chordata	Osteichthyes	0.0015	0.0015	0.0355	20	0.189903	Ellgehausen et al. 1980	https://doi.org/10.1016/0147-6513(80)90015-9
DDT	50-29-3	halobiocides	Salmo salar	Chordata	Osteichthyes	0.008	0.008	10	15	0.0223596	Niimi 1987	https://doi.org/10.1007/978-1-4613-8719-0_1
DDT	50-29-3	halobiocides	Neanthes arenaceodentata	Annelida	Polychaeta	1.5e-07	1.5e-07	3.66667e-05	20.6	0.0624	Lotufo et al. 2000b	https://doi.org/10.1002/etc.5620190229
DDT	50-29-3	halobiocides	Neanthes arenaceodentata	Annelida	Polychaeta	1.5e-07	1.5e-07	3.66667e-05	20.6	0.0576	Lotufo et al. 2000b	https://doi.org/10.1002/etc.5620190229
DDT	50-29-3	halobiocides	Neanthes arenaceodentata	Annelida	Polychaeta	1.5e-07	1.5e-07	3.66667e-05	20.6	0.2928	Lotufo et al. 2000b	https://doi.org/10.1002/etc.5620190229
DDT	50-29-3	halobiocides	Oncorhynchus mykiss	Chordata	Osteichthyes	0.03	0.03	0.430051	16	0.00250234	Hesselberg and Nicholson 1981	https://doi.org/10.1007/978-1-4613-8719-0_1
DDT	50-29-3	halobiocides	Oncorhynchus mykiss	Chordata	Osteichthyes	0.0015	0.0015	0.430051	10	0.00038	Muir et al. 1994	https://doi.org/10.1016/0166-445X(94)90070-1
DDT	50-29-3	halobiocides	Tubificidae	Annelida	Oligochaeta	1.85714e-06	1.85714e-06	2.7e-06	8	0.0130782	Oliver 1987	https://doi.org/10.1021/es00162a009
deltamethrin	52918-63-5		Oncorhynchus mykiss	Chordata	Osteichthyes	0.0015	0.0015	0.430051	10	0.0175	Muir et al. 1994	https://doi.org/10.1016/0166-445X(94)90070-1
di-2-ethyl-hexylphthalate	117-81-7		Chironomus plumosus	Arthropoda	Insecta	0.00020477		0.00020477	22	0.2	Staples et al. 1997	https://doi.org/10.1016/S0045-6535(97)00195-1
di-2-ethyl-hexylphthalate	117-81-7		Chironomus plumosus	Arthropoda	Insecta	0.00020477		0.00020477	21	1.8	Staples et al. 1997	https://doi.org/10.1016/S0045-6535(97)00195-1
di-2-ethyl-hexylphthalate	117-81-7		Cyprinodon variegatus	Chordata	Osteichthyes	0.003	0.003	0.005	35	0.11	Staples et al. 1997	https://doi.org/10.1016/S0045-6535(97)00195-1
di-2-ethyl-hexylphthalate	117-81-7		Cyprinodon variegatus	Chordata	Osteichthyes	0.003	0.003	0.005	29	0.7	Staples et al. 1997	https://doi.org/10.1016/S0045-6535(97)00195-1
di-2-ethyl-hexylphthalate	117-81-7		Cyprinodon variegatus	Chordata	Osteichthyes	0.003	0.003	0.005	23	0.5	Staples et al. 1997	https://doi.org/10.1016/S0045-6535(97)00195-1
di-2-ethyl-hexylphthalate	117-81-7		Cyprinodon variegatus	Chordata	Osteichthyes	0.003	0.003	0.005	16	2.3	Staples et al. 1997	https://doi.org/10.1016/S0045-6535(97)00195-1
di-2-ethyl-hexylphthalate	117-81-7		Cyprinodon variegatus	Chordata	Osteichthyes	0.003	0.003	0.005	10	1	Staples et al. 1997	https://doi.org/10.1016/S0045-6535(97)00195-1
di-2-ethyl-hexylphthalate	117-81-7		Gammarus pseudolimnaeus	Arthropoda	Crustacea	1.189e-05		1.189e-05	21	0.144914	Staples et al. 1997	https://doi.org/10.1016/S0045-6535(97)00195-1
di-2-ethyl-hexylphthalate	117-81-7		Hexagenia bilineata	Arthropoda	Insecta	8.536e-05		8.536e-05	21	0.14	Staples et al. 1997	https://doi.org/10.1016/S0045-6535(97)00195-1
di-2-ethyl-hexylphthalate	117-81-7		Lepomis macrochirus	Chordata	Osteichthyes	0.0015	0.0015	0.35	22	0.56116	Staples et al. 1997	https://doi.org/10.1016/S0045-6535(97)00195-1
di-2-ethyl-hexylphthalate	117-81-7		Lepomis macrochirus	Chordata	Osteichthyes	0.0015	0.0015	0.35	16	0.23	Staples et al. 1997	https://doi.org/10.1016/S0045-6535(97)00195-1
di-2-ethyl-hexylphthalate	117-81-7		Mytilus edulis	Mollusca	Bivalvia	0.0623319		0.0623319	15	0.2	Staples et al. 1997	https://doi.org/10.1016/S0045-6535(97)00195-1
di-2-ethyl-hexylphthalate	117-81-7		Oncorhynchus mykiss	Chordata	Osteichthyes	0.0029	0.0029	0.430051	12	1.25	Staples et al. 1997	https://doi.org/10.1016/S0045-6535(97)00195-1
di-2-ethyl-hexylphthalate	117-81-7		Oncorhynchus mykiss	Chordata	Osteichthyes	0.0613	0.0613	0.430051	12	1.8	Staples et al. 1997	https://doi.org/10.1016/S0045-6535(97)00195-1
di-2-ethyl-hexylphthalate	117-81-7		Oncorhynchus mykiss	Chordata	Osteichthyes	0.441	0.441	0.430051	12	2.3	Staples et al. 1997	https://doi.org/10.1016/S0045-6535(97)00195-1
di-2-ethyl-hexylphthalate	117-81-7		Physa stagnalis	Mollusca	Gastropoda	0.000243		0.000243	26	0.09	Staples et al. 1997	https://doi.org/10.1016/S0045-6535(97)00195-1
di-2-ethyl-hexylphthalate	117-81-7		Physa stagnalis	Mollusca	Gastropoda	0.000243		0.000243	24	0.29	Staples et al. 1997	https://doi.org/10.1016/S0045-6535(97)00195-1
di-2-ethyl-hexylphthalate	117-81-7		Pimephales promelas	Chordata	Osteichthyes	0.00124	0.00124	0.002	25	0.0668626	Staples et al. 1997	https://doi.org/10.1016/S0045-6535(97)00195-1
diazinon	333-41-5	phosphorbiocides	Brachydanio rerio	Chordata	Osteichthyes	0.0004	0.0004	0.0003	21	3.12	Keizer et al. 1991	https://doi.org/10.1016/0166-445X(91)90075-K
diazinon	333-41-5	phosphorbiocides	Brachydanio rerio	Chordata	Osteichthyes	0.0004	0.0004	0.0003	21	2.64	Keizer et al. 1991	https://doi.org/10.1016/0166-445X(91)90075-K
diazinon	333-41-5	phosphorbiocides	Daphnia magna	Arthropoda	Crustacea	1.7925e-07		1.7925e-07	20	6.24	Kretschmann et al. 2011	https://doi.org/10.1021/es104324v
diazinon	333-41-5	phosphorbiocides	Oryzias latipes	Chordata	Osteichthyes	0.000215	0.000215	0.00035	22	2.88	Tsuda et al. 1997	https://doi.org/10.1016/S0045-6535(97)00180-X
diazinon	333-41-5	phosphorbiocides	Poecilia reticulata	Chordata	Osteichthyes	0.0004	0.0004	0.00021428	21	1.92	Keizer et al. 1993	https://doi.org/10.1002/etc.5620120713
diazinon	333-41-5	phosphorbiocides	Poecilia reticulata	Chordata	Osteichthyes	0.0004	0.0004	0.00021428	21	0.72	Keizer et al. 1993	https://doi.org/10.1002/etc.5620120713
diazinon	333-41-5	phosphorbiocides	Poecilia reticulata	Chordata	Osteichthyes	0.0006	0.0006	0.00021428	21	5.04	Keizer et al. 1991	https://doi.org/10.1016/0166-445X(91)90075-K
diazinon	333-41-5	phosphorbiocides	Poecilia reticulata	Chordata	Osteichthyes	0.0006	0.0006	0.00021428	21	1.92	Keizer et al. 1991	https://doi.org/10.1016/0166-445X(91)90075-K
dibenzo(1,4)dioxan	262-12-4		Poecilia reticulata	Chordata	Osteichthyes	0.000135	0.000135	0.00021428	23	0.312	De Voogt et al. 1991	https://doi.org/10.1016/0166-445X(91)90015-2
dibenzo(a,h)anthracene	53-70-3	PAH	Elliptio complanata	Mollusca	Bivalvia	0.00167705	0.00167705	0.00174533	17	0.048	Gewurtz et. al. (2002)	https://doi.org/10.1007/s00244-002-1153-z
dibenzofuran	132-64-9		Poecilia reticulata	Chordata	Osteichthyes	0.000135	0.000135	0.00021428	23	0.36	De Voogt et al. 1991	https://doi.org/10.1016/0166-445X(91)90015-2
dibenzothiophene	132-65-0		Homarus americanus	Arthropoda	Crustacea	7.8e-05	7.8e-05		15	0.31	Philobert et al. 2021	https://doi.org/10.1002/etc.4988
dibenzothiophene	132-65-0		Homarus americanus	Arthropoda	Crustacea	7.8e-05	7.8e-05		15	1.64	Philobert et al. 2021	https://doi.org/10.1002/etc.4988
dibenzothiophene	132-65-0		Homarus americanus	Arthropoda	Crustacea	7.8e-05	7.8e-05		15	1.15	Philobert et al. 2021	https://doi.org/10.1002/etc.4988
dibenzothiophene	132-65-0		Palaemonetes pugio	Arthropoda	Crustacea	0.00025	0.00025		21	1.01126	Unger et al. 2008	https://doi.org/10.1897/07-463.1
dibenzothiophene	132-65-0		Poecilia reticulata	Chordata	Osteichthyes	0.000135	0.000135	0.00021428	23	0.288	De Voogt et al. 1991	https://doi.org/10.1016/0166-445X(91)90015-2
dibutylphthalate	84-74-2		Chironomus plumosus	Arthropoda	Insecta	0.00020477		0.00020477	21	0.5	Staples et al. 1997	https://doi.org/10.1016/S0045-6535(97)00195-1
dibutylphthalate	84-74-2		Daphnia magna	Arthropoda	Crustacea	1.7925e-07		1.7925e-07	21	0.47	Staples et al. 1997	https://doi.org/10.1016/S0045-6535(97)00195-1
dibutylphthalate	84-74-2		Gammarus pseudolimnaeus	Arthropoda	Crustacea	1.189e-05		1.189e-05	21	0.28	Staples et al. 1997	https://doi.org/10.1016/S0045-6535(97)00195-1
dibutylphthalate	84-74-2		Hexagenia bilineata	Arthropoda	Insecta	8.536e-05		8.536e-05	21	0.14	Staples et al. 1997	https://doi.org/10.1016/S0045-6535(97)00195-1
dibutylphthalate	84-74-2		Pimephales promelas	Chordata	Osteichthyes	0.002		0.002	25.4	0.0748331	Staples et al. 1997	https://doi.org/10.1016/S0045-6535(97)00195-1
dicapthon	2463-84-5	phosphorbiocides	Poecilia reticulata	Chordata	Osteichthyes	0.00010583	0.00010583	0.00021428	25	3.1	De Bruijn and Hermens 1991	https://doi.org/10.1016/0048-9697(91)90199-O
diclofenac	15307-86-5		Gammarus pulex	Arthropoda	Crustacea	2.34e-05	2.34e-05	4.932e-05	21	3.253	Raths et al. 2022	https://doi.org/10.1111/gcb.16542
diclofenac	15307-86-5		Gammarus pulex	Arthropoda	Crustacea	2.34e-05	2.34e-05	4.932e-05	16	4.005	Raths et al. 2022	https://doi.org/10.1111/gcb.16542
diclofenac	15307-86-5		Gammarus pulex	Arthropoda	Crustacea	2.34e-05	2.34e-05	4.932e-05	11	2.757	Raths et al. 2022	https://doi.org/10.1111/gcb.16542
diclofenac	15307-86-5		Gammarus pulex	Arthropoda	Crustacea	2.34e-05	2.34e-05	4.932e-05	6	1.183	Raths et al. 2022	https://doi.org/10.1111/gcb.16542
diclofenac	15307-86-5		Hyalella azteca	Arthropoda	Crustacea	1.749e-05		1.749e-05	23	13.5	Fu et al. 2021	https://doi.org/10.1021/acs.est.0c07887
diclofenac	15307-86-5		Hyalella azteca	Arthropoda	Crustacea	3.1e-06	3.1e-06	1.749e-05	21	3.063	Raths et al. 2022	https://doi.org/10.1111/gcb.16542
diclofenac	15307-86-5		Hyalella azteca	Arthropoda	Crustacea	3.1e-06	3.1e-06	1.749e-05	16	1.397	Raths et al. 2022	https://doi.org/10.1111/gcb.16542
diclofenac	15307-86-5		Hyalella azteca	Arthropoda	Crustacea	3.1e-06	3.1e-06	1.749e-05	11	1.002	Raths et al. 2022	https://doi.org/10.1111/gcb.16542
diclofenac	15307-86-5		Hyalella azteca	Arthropoda	Crustacea	3.1e-06	3.1e-06	1.749e-05	6	0.6762	Raths et al. 2022	https://doi.org/10.1111/gcb.16542
dieldrin	60-57-1	halobiocides	Anodonta grandis	Mollusca	Bivalvia	0.0485		0.0485	20	0.198042	Bedford and Zabik 1973	https://doi.org/10.1007/BF01986000
dieldrin	60-57-1	halobiocides	Carassius auratus	Chordata	Osteichthyes	0.005	0.005	0.015	18	0.115525	Gakstatter and Weiss 1967	https://doi.org/10.1007/978-1-4613-8719-0_1
dieldrin	60-57-1	halobiocides	Crassostrea virginica	Mollusca	Bivalvia	0.07		0.07	23	0.223981	Mason and Rowe 1976	https://doi.org/10.1007/BF02221033
dieldrin	60-57-1	halobiocides	Ictalurus melas	Chordata	Osteichthyes	0.6	0.6	0.0355	27	0.0693147	Shannon 1977	https://doi.org/10.1007/978-1-4613-8719-0_1
dieldrin	60-57-1	halobiocides	Lepomis macrochirus	Chordata	Osteichthyes	0.072	0.072	0.35	21	0.033007	Sudersham and Khan 1979	https://doi.org/10.1007/978-1-4613-8719-0_1
dieldrin	60-57-1	halobiocides	Mytilus edulis	Mollusca	Bivalvia	0.0623319		0.0623319	10	0.30918	Ernst 1977	https://doi.org/10.1016/0045-6535(77)90144-8
dieldrin	60-57-1	halobiocides	Oncorhynchus mykiss	Chordata	Osteichthyes	0.08	0.08	0.430051	16	0.00770164	Macek et al. 1970	https://doi.org/10.1007/978-1-4613-8719-0_1
diethyl phthalate	84-66-2		Lepomis macrochirus	Chordata	Osteichthyes	0.000655	0.000655	0.35	16	0.484355	Staples et al. 1997	https://doi.org/10.1016/S0045-6535(97)00195-1
diethylthiocarbamic acid, s-(p-chlorobenzyl) ester	28249-77-6		Ictalurus melas	Chordata	Osteichthyes	0.001	0.001	0.0355	20	0.693147	Saunders and Hunn 1982	https://doi.org/10.1007/978-1-4613-8719-0_1
di-hexylphthalate	84-75-3		Daphnia magna	Arthropoda	Crustacea	1.7925e-07		1.7925e-07	21	0.093561	Staples et al. 1997	https://doi.org/10.1016/S0045-6535(97)00195-1
di-iso-decylphthalate	26761-40-0		Mytilus edulis	Mollusca	Bivalvia	0.0623319		0.0623319	15	0.18	Staples et al. 1997	https://doi.org/10.1016/S0045-6535(97)00195-1
di-iso-decylphthalate	26761-40-0		Mytilus edulis	Mollusca	Bivalvia	0.0623319		0.0623319	15	0.2	Staples et al. 1997	https://doi.org/10.1016/S0045-6535(97)00195-1
diisooctyl phthalate	27554-26-3		Arca zebra	Mollusca	Bivalvia	0.00144		0.00144	26.5	0.46	Staples et al. 1997	https://doi.org/10.1016/S0045-6535(97)00195-1
dimethyl phthalate	131-11-3		Lepomis macrochirus	Chordata	Osteichthyes	0.000655	0.000655	0.35	16	0.484355	Staples et al. 1997	https://doi.org/10.1016/S0045-6535(97)00195-1
dimethylnaphthalene	28804-88-8		Palaemonetes pugio	Arthropoda	Crustacea	0.00025	0.00025		20.5	0.20427	Unger et al. 2007	https://doi.org/10.1897/06-242R.1
dimethylnaphthalene	28804-88-8		Calanus finmarchicus	Arthropoda	Copepoda	1.2e-06	1.2e-06		9	0.45	Jager et al. 2017	https://doi.org/10.1021/acs.est.7b02212
diphenylphosphate	838-85-7		Oncorhynchus mykiss	Chordata	Osteichthyes	0.430051		0.430051	10	1.62	Muir and Grift 1981	https://doi.org/10.1016/0045-6535(81)90084-9
domoic acid	14277-97-5		Mytilus edulis	Mollusca	Bivalvia	0.62635	0.62635	0.0623319	5	1.9	Novaczek et al. (1991)	https://doi.org/10.1016/0166-445X(91)90009-X
domoic acid	14277-97-5		Mytilus edulis	Mollusca	Bivalvia	0.62635	0.62635	0.0623319	5	2.6	Novaczek et al. (1991)	https://doi.org/10.1016/0166-445X(91)90009-X
domoic acid	14277-97-5		Placopecten magellanicus	Mollusca	Bivalvia	0.0049	0.0049		8	2.3	Douglas et al. 1997	https://doi.org/10.1139/f96-333
emodin	518-82-1		Danio rerio	Chordata	Osteichthyes	4e-06		4e-06	26	4.1712	Chen et al. 2017	https://doi.org/10.3389/fphar.2017.00453
endosulfan	115-29-7	halobiocides	Mytilus edulis	Mollusca	Bivalvia	0.0623319		0.0623319	10	0.490017	Ernst 1977	https://doi.org/10.1016/0045-6535(77)90144-8
endrin	72-20-8	halobiocides	Crassostrea virginica	Mollusca	Bivalvia	0.07		0.07	23	0.24559	Mason and Rowe 1976	https://doi.org/10.1007/BF02221033
endrin	72-20-8	halobiocides	Ictalurus melas	Chordata	Osteichthyes	0.6	0.6	0.0355	30	0.163376	Jackson 1976	https://doi.org/10.1007/978-1-4613-8719-0_1
endrin	72-20-8	halobiocides	Lepomis macrochirus	Chordata	Osteichthyes	0.25	0.25	0.35	21	0.0247553	Sudersham and Khan 1980	https://doi.org/10.1007/978-1-4613-8719-0_1
endrin	72-20-8	halobiocides	Mytilus edulis	Mollusca	Bivalvia	0.0623319		0.0623319	10	0.398301	Ernst 1977	https://doi.org/10.1016/0045-6535(77)90144-8
epoxiconazole	133855-98-8		Gammarus pulex	Arthropoda	Crustacea	4.932e-05		4.932e-05	11	6.66	Rösch et al. 2016	https://doi.org/10.1021/acs.est.6b01301
ethylbenzene	100-41-4		Pimephales promelas	Chordata	Osteichthyes	0.0006	0.0006	0.002	22	1	Brooke et al. 1984	http://digital.library.wisc.edu/1793/81143
ethylbenzene	100-41-4		Americamysis bahia	Arthropoda	Crustacea	4e-06	4e-06		22	0.1	Masten et al. 1994	https://doi.org/10.1006/eesa.1994.1027
ethylbenzene	100-41-4		Menidia menidia	Chordata	Osteichthyes	8e-06	8e-06		22	1.3	Masten et al. 1994	https://doi.org/10.1006/eesa.1994.1027
ethylbenzene	100-41-4		Daphnia magna	Arthropoda	Crustacea	5e-07	5e-07	1.7925e-07	20	1.4	Viganò 1993	https://doi.org/10.1016/0043-1354(93)90156-C
ethylnaphthalene	1127-76-0		Palaemonetes pugio	Arthropoda	Crustacea	0.00025	0.00025		20.5	1.10511	Unger et al. 2007	https://doi.org/10.1897/06-242R.1
fenchlorfos	299-84-3	phosphorbiocides	Poecilia reticulata	Chordata	Osteichthyes	0.00010583	0.00010583	0.00021428	25	13.37	De Bruijn and Hermens 1991	https://doi.org/10.1016/0048-9697(91)90199-O
fenitrothion	122-14-5	phosphorbiocides	Anguilla anguilla	Chordata	Osteichthyes	0.025	0.025	0.25	20	1.44	Sancho et al. 1998	https://doi.org/10.1006/eesa.1998.1689
fenitrothion	122-14-5	phosphorbiocides	Anguilla anguilla	Chordata	Osteichthyes	0.025	0.025	0.25	20	0.96	Sancho et al. 1998	https://doi.org/10.1006/eesa.1998.1689
fenitrothion	122-14-5	phosphorbiocides	Oryzias latipes	Chordata	Osteichthyes	0.000215	0.000215	0.00035	22	2.64	Tsuda et al. 1997	https://doi.org/10.1016/S0045-6535(97)00180-X
fenitrothion	122-14-5	phosphorbiocides	Poecilia reticulata	Chordata	Osteichthyes	0.00010583	0.00010583	0.00021428	25	1.13	De Bruijn and Hermens 1991	https://doi.org/10.1016/0048-9697(91)90199-O
fenitrothion oxon	2255-17-6	phosphorbiocides	Oryzias latipes	Chordata	Osteichthyes	0.000215	0.000215	0.00035	22	7.2	Tsuda et al. 1997	https://doi.org/10.1016/S0045-6535(97)00180-X
fenthion	55-38-9	phosphorbiocides	Ganthopogom caerulescens	Chordata	Osteichthyes	0.042357	0.042357	0.00125	21	0.00291667	Tsuda et al. 1992	https://doi.org/10.1016/0045-6535(92)90033-N
fenthion	55-38-9	phosphorbiocides	Poecilia reticulata	Chordata	Osteichthyes	0.00010583	0.00010583	0.00021428	25	0.6	De Bruijn and Hermens 1991	https://doi.org/10.1016/0048-9697(91)90199-O
fenvalerate	51630-58-1		Oncorhynchus mykiss	Chordata	Osteichthyes	0.0015	0.0015	0.430051	10	0.0114	Muir et al. 1994	https://doi.org/10.1016/0166-445X(94)90070-1
fluopyram	658066-35-4		Gammarus pulex	Arthropoda	Crustacea	2.34e-05	2.34e-05	4.932e-05	21	20.39	Raths et al. 2022	https://doi.org/10.1111/gcb.16542
fluopyram	658066-35-4		Gammarus pulex	Arthropoda	Crustacea	2.34e-05	2.34e-05	4.932e-05	16	11.72	Raths et al. 2022	https://doi.org/10.1111/gcb.16542
fluopyram	658066-35-4		Gammarus pulex	Arthropoda	Crustacea	2.34e-05	2.34e-05	4.932e-05	11	9.003	Raths et al. 2022	https://doi.org/10.1111/gcb.16542
fluopyram	658066-35-4		Gammarus pulex	Arthropoda	Crustacea	2.34e-05	2.34e-05	4.932e-05	6	5.535	Raths et al. 2022	https://doi.org/10.1111/gcb.16542
fluopyram	658066-35-4		Hyalella azteca	Arthropoda	Crustacea	3.1e-06	3.1e-06	1.749e-05	21	5.195	Raths et al. 2022	https://doi.org/10.1111/gcb.16542
fluopyram	658066-35-4		Hyalella azteca	Arthropoda	Crustacea	3.1e-06	3.1e-06	1.749e-05	16	2.655	Raths et al. 2022	https://doi.org/10.1111/gcb.16542
fluopyram	658066-35-4		Hyalella azteca	Arthropoda	Crustacea	3.1e-06	3.1e-06	1.749e-05	11	1.451	Raths et al. 2022	https://doi.org/10.1111/gcb.16542
fluopyram	658066-35-4		Hyalella azteca	Arthropoda	Crustacea	3.1e-06	3.1e-06	1.749e-05	6	0.967	Raths et al. 2022	https://doi.org/10.1111/gcb.16542
fluoranthene	206-44-0	PAH	Daphnia magna	Arthropoda	Crustacea	9.27e-07	9.27e-07	1.7925e-07	25	8.256	Wang et al. 2021	https://doi.org/10.1021/acs.est.0c06970
fluoranthene	206-44-0	PAH	Elliptio complanata	Mollusca	Bivalvia	0.00167705	0.00167705	0.00174533	17	0.13	Gewurtz et. al. (2002)	https://doi.org/10.1007/s00244-002-1153-z
fluoranthene	206-44-0	PAH	Hyalella azteca	Arthropoda	Crustacea	1.749e-05		1.749e-05	22	3.594	Kane Driscoll and McElroy 1997	https://doi.org/10.1080/00021369.1982.10865176
fluoranthene	206-44-0	PAH	Hyalella azteca	Arthropoda	Crustacea	1.749e-05		1.749e-05	21	0.52	Nuutinen et al. 2003	https://doi.org/10.1007/s00244-002-2127-x
fluoranthene	206-44-0	PAH	Lumbriculus variegatus	Annelida	Oligochaeta	2.44e-06	2.44e-06	2.44e-06	17	0.4992	Harkey et al. 1995	https://doi.org/10.1002/etc.5620140914
fluoranthene	206-44-0	PAH	Mytilus edulis	Mollusca	Bivalvia	0.0623319		0.0623319	15	0.02326	Pruell et al. 1986	https://doi.org/10.1007/BF00392601
fluoranthene	206-44-0	PAH	Oncorhynchus mykiss	Chordata	Osteichthyes	0.516675	0.516675	0.430051	11	0.115525	Niimi and Pallazo 1986	https://doi.org/10.1007/978-1-4613-8719-0_1
fluoranthene	206-44-0	PAH	Chironomus tentans	Arthropoda	Insecta	4e-06	4e-06		23	0.14	Schuler et al. 2004	https://doi.org/10.1021/es049844z
fluoranthene	206-44-0	PAH	Pontoporeia hoyi	Arthropoda	Crustacea	6.27273e-06		6.27273e-06	4	0.0666	Kane Driscoll and McElroy 1997	https://doi.org/10.1080/00021369.1982.10865176
fluorene	86-73-7	PAH	Elliptio complanata	Mollusca	Bivalvia	0.00167705	0.00167705	0.00174533	17	0.217	Gewurtz et. al. (2002)	https://doi.org/10.1007/s00244-002-1153-z
fluorene	86-73-7	PAH	Ceriodaphnia dubia	Arthropoda	Crustacea	8e-08	8e-08		25	0.75	Bragin et al. 2016	https://doi.org/10.1002/etc.3479
fluorene	86-73-7	PAH	Homarus americanus	Arthropoda	Crustacea	7.8e-05	7.8e-05		15	0.75	Philobert et al. 2021	https://doi.org/10.1002/etc.4988
fluorene	86-73-7	PAH	Homarus americanus	Arthropoda	Crustacea	7.8e-05	7.8e-05		15	1.12	Philobert et al. 2021	https://doi.org/10.1002/etc.4988
fluorene	86-73-7	PAH	Palaemonetes pugio	Arthropoda	Crustacea	0.00025	0.00025		19.9	0.83595	Unger et al. 2008	https://doi.org/10.1897/07-463.1
fluorene	86-73-7	PAH	Oncorhynchus mykiss	Chordata	Osteichthyes	0.516675	0.516675	0.430051	11	0.099021	Niimi and Pallazo 1986	https://doi.org/10.1007/978-1-4613-8719-0_1
fluorene	86-73-7	PAH	Oncorhynchus mykiss	Chordata	Osteichthyes	0.0005	0.0005	0.430051	10	0.693147	Lockhart et al. 1984	https://doi.org/10.1007/978-1-4613-8719-0_1
fluorene	86-73-7	PAH	Hyalella azteca	Arthropoda	Crustacea	4e-06	4e-06	1.749e-05	23	0.31	Lee et al. 2002	https://doi.org/10.1021/es011201l
fluorene	86-73-7	PAH	Hyalella azteca	Arthropoda	Crustacea	4e-06	4e-06	1.749e-05	23	0.49	Lee et al. 2002	https://doi.org/10.1021/es011201l
fluorene	86-73-7	PAH	Poecilia reticulata	Chordata	Osteichthyes	0.000135	0.000135	0.00021428	23	0.648	De Voogt et al. 1991	https://doi.org/10.1016/0166-445X(91)90015-2
fluorene	86-73-7	PAH	Poecilia reticulata	Chordata	Osteichthyes	0.000135	0.000135	0.00021428	23	0.10752	De Voogt et al. 1991	https://doi.org/10.1016/0166-445X(91)90015-2
flupyradifurone	951659-40-8		Gammarus pulex	Arthropoda	Crustacea	2.62097e-05		2.62097e-05	7	0.127	Huang et al. 2022	https://doi.org/10.1016/j.scitotenv.2022.158886
flupyradifurone	951659-40-8		Gammarus pulex	Arthropoda	Crustacea	2.62097e-05		2.62097e-05	18	0.126	Huang et al. 2022	https://doi.org/10.1016/j.scitotenv.2022.158886
flupyradifurone	951659-40-8		Gammarus pulex	Arthropoda	Crustacea	2.62097e-05		2.62097e-05	24	0.39	Huang et al. 2022	https://doi.org/10.1016/j.scitotenv.2022.158886
fluridone	59756-60-4		Oncorhynchus mykiss	Chordata	Osteichthyes	0.009	0.009	0.430051	10	0.2712	Muir et al. 1982	https://doi.org/10.1007/BF01056368
g-hexachlorocyclohexane	58-89-9	halobiocides	Brachydanio rerio	Chordata	Osteichthyes	0.00036	0.00036	0.0003	26	1.03545	Ensenbach and Nagel 1991	https://doi.org/10.1016/0742-8413(91)90120-I
g-hexachlorocyclohexane	58-89-9	halobiocides	Carassius auratus	Chordata	Osteichthyes	0.005	0.005	0.015	18	1.38629	Gakstatter and Weiss 1967	https://doi.org/10.1007/978-1-4613-8719-0_1
g-hexachlorocyclohexane	58-89-9	halobiocides	Mytilus edulis	Mollusca	Bivalvia	0.0623319		0.0623319	10	0.758947	Ernst 1977	https://doi.org/10.1016/0045-6535(77)90144-8
g-hexachlorocyclohexane	58-89-9	halobiocides	Oncorhynchus mykiss	Chordata	Osteichthyes	0.137	0.137	0.430051	13	0.0630134	Tooby and Durbin 1975	https://doi.org/10.1007/978-1-4613-8719-0_1
g-hexachlorocyclohexane	58-89-9	halobiocides	Porcellionides pruinosus	Arthropoda	Crustacea	1.75e-05	1.75e-05	2e-05	22	0.1	Sousa et al. 2000	https://doi.org/10.1002/etc.5620191023
g-hexachlorocyclohexane	58-89-9	halobiocides	Porcellionides pruinosus	Arthropoda	Crustacea	1.75e-05	1.75e-05	2e-05	22	0.19	Sousa et al. 2000	https://doi.org/10.1002/etc.5620191023
g-hexachlorocyclohexane	58-89-9	halobiocides	Porcellionides pruinosus	Arthropoda	Crustacea	1.75e-05	1.75e-05	2e-05	22	0.32	Sousa et al. 2000	https://doi.org/10.1002/etc.5620191023
heptachlor	76-44-8	halobiocides	Cichlasoma	Chordata	Osteichthyes	0.044	0.044	0.044	21	0.0216608	Niimi 1987	https://doi.org/10.1007/978-1-4613-8719-0_1
heptachlorepoxide	1024-57-3	halobiocides	Mytilus edulis	Mollusca	Bivalvia	0.0623319		0.0623319	10	0.339009	Ernst 1977	https://doi.org/10.1016/0045-6535(77)90144-8
hexachlorobenzene	118-74-1	halobenzenes	Gambusia affinis	Chordata	Osteichthyes	0.0019	0.0019	0.002	23	0.49	Chaisuksant et al. 1997	https://doi.org/10.1006/eesa.1997.1524
hexachlorobenzene	118-74-1	halobenzenes	Lymnaea stagnalis	Mollusca	Gastropoda	0.00065	0.00065	0.0007	20	0.26	Legierse 1998	https://doi.org/10.1016/S0166-445X(97)00092-1
hexachlorobenzene	118-74-1	halobenzenes	Poecilia reticulata	Chordata	Osteichthyes	0.00062	0.00062	0.00021428	21	0.062	Könemann and Van Leeuwen 1980	https://doi.org/10.1016/0045-6535(80)90150-2
hexachlorobenzene	118-74-1	halobenzenes	Portunus pelagicus	Arthropoda	Crustacea	0.00027	0.00027	0.000197885	26	0.2448	Mortimer and Connell 1994	https://doi.org/10.1006/eesa.1994.1054
hexachlorobenzene	118-74-1	halobenzenes	Tubificidae	Annelida	Oligochaeta	1.85714e-06	1.85714e-06	2.7e-06	8	0.0288811	Oliver 1987	https://doi.org/10.1021/es00162a009
hexachlorobutadiene	87-68-3	halobiocides	Carassius auratus	Chordata	Osteichthyes	0.005	0.005	0.015	20	0.115525	Leeuwangh et al. 1975	https://doi.org/10.1007/978-1-4613-8719-0_1
hexachlorocyclopentadiene	77-47-4	halobiocides	Carassius auratus	Chordata	Osteichthyes	0.036	0.036	0.015	21	0.0770164	Podowski and Khan 1984	https://doi.org/10.1007/978-1-4613-8719-0_1
hexane	110-54-3		Pimephales promelas	Chordata	Osteichthyes	0.0006	0.0006	0.002	22	2.32	Brooke et al. 1984	http://digital.library.wisc.edu/1793/81143
imidacloprid	138261-41-3		Daphnia magna	Arthropoda	Crustacea	1.1e-05	1.1e-05	1.7925e-07	23	14.4	Li et al. 2021	https://doi.org/10.1021/acs.est.0c05664
imidacloprid	138261-41-3		Gammarus pulex	Arthropoda	Crustacea	2.62097e-05		2.62097e-05	13	0.8284	Nyman et al. 2013	https://doi.org/10.1371/journal.pone.0062472
imidacloprid	138261-41-3		Gammarus pulex	Arthropoda	Crustacea	2.62097e-05		2.62097e-05	7	0.046	Huang et al. 2022	https://doi.org/10.1016/j.scitotenv.2022.158886
imidacloprid	138261-41-3		Gammarus pulex	Arthropoda	Crustacea	2.62097e-05		2.62097e-05	18	0.097	Huang et al. 2022	https://doi.org/10.1016/j.scitotenv.2022.158886
imidacloprid	138261-41-3		Gammarus pulex	Arthropoda	Crustacea	2.62097e-05		2.62097e-05	24	0.224	Huang et al. 2022	https://doi.org/10.1016/j.scitotenv.2022.158886
indeno(1,2,3-c,d)pyrene	193-39-5	PAH	Elliptio complanata	Mollusca	Bivalvia	0.00167705	0.00167705	0.00174533	17	0.162	Gewurtz et. al. (2002)	https://doi.org/10.1007/s00244-002-1153-z
indeno(1,2,3-c,d)pyrene	193-39-5	PAH	Mytilus edulis	Mollusca	Bivalvia	0.0623319		0.0623319	15	0.0427869	Pruell et al. 1986	https://doi.org/10.1007/BF00392601
iodofenphos	18181-70-9	phosphorbiocides	Poecilia reticulata	Chordata	Osteichthyes	0.00010583	0.00010583	0.00021428	25	7.22	De Bruijn and Hermens 1991	https://doi.org/10.1016/0048-9697(91)90199-O
isopropylbenzene	98-82-8		Pimephales promelas	Chordata	Osteichthyes	0.0006	0.0006	0.002	22	0.34	Brooke et al. 1984	http://digital.library.wisc.edu/1793/81143
isoprothiolane	50512-35-1		Oryzias latipes	Chordata	Osteichthyes	0.000215	0.000215	0.00035	22	7.68	Tsuda et al. 1997	https://doi.org/10.1016/S0045-6535(97)00180-X
isoquinoline	119-65-3		Daphnia pulex	Arthropoda	Crustacea	6e-07	6e-07	3.978e-08	25	820.8	Southworth et al. 1978	https://doi.org/10.1016/0043-1354(78)90080-5
kepone	143-50-0	halobiocides	Ictalurus melas	Chordata	Osteichthyes	0.018	0.018	0.0355	19	0.0770164	Van Veld et al. 1984	https://doi.org/10.1007/978-1-4613-8719-0_1
kepone	143-50-0	halobiocides	Leiostomus xanthurus	Chordata	Osteichthyes	0.002	0.002	0.002	20	0.00269707	Stehlik et al. 1983	https://doi.org/10.1007/978-1-4613-8719-0_1
malathion	121-75-5	phosphorbiocides	Oryzias latipes	Chordata	Osteichthyes	0.000215	0.000215	0.00035	22	6.48	Tsuda et al. 1997	https://doi.org/10.1016/S0045-6535(97)00180-X
methylisocyanothion	18936-52-2	phosphorbiocides	Poecilia reticulata	Chordata	Osteichthyes	0.00010583	0.00010583	0.00021428	25	1.18	De Bruijn and Hermens 1991	https://doi.org/10.1016/0048-9697(91)90199-O
methylnaphthalene	1321-94-4		Anoplopoma fimbria	Chordata	Osteichthyes	0.0003	0.0003		10	0.41	McConville et al. 2018	https://doi.org/10.1002/etc.4165
methylnaphthalene	1321-94-4		Homarus americanus	Arthropoda	Crustacea	7.8e-05	7.8e-05		15	0.39	Philobert et al. 2021	https://doi.org/10.1002/etc.4988
methylnaphthalene	1321-94-4		Homarus americanus	Arthropoda	Crustacea	7.8e-05	7.8e-05		15	1.86	Philobert et al. 2021	https://doi.org/10.1002/etc.4988
methylnaphthalene	1321-94-4		Homarus americanus	Arthropoda	Crustacea	7.8e-05	7.8e-05		15	1.12	Philobert et al. 2021	https://doi.org/10.1002/etc.4988
methylnaphthalene	1321-94-4		Anomalocardia flexuosa	Mollusca	Bivalvia	0.0011	0.0011		24.7	0.27	Sardi et al. 2019	https://doi.org/10.1007/s11356-019-04423-8
methylnaphthalene	1321-94-4		Anonyx nugax	Arthropoda	Crustacea	0.002	0.002		23	0.4	Sardi et al. 2019	https://doi.org/10.1007/s11356-019-04423-8
methylnaphthalene	1321-94-4		Balanus balanus	Arthropoda	Thecostraca	4e-05	4e-05		23	0.24	Sardi et al. 2019	https://doi.org/10.1007/s11356-019-04423-8
methylnaphthalene	1321-94-4		Boreogadus saida	Chordata	Osteichthyes	6e-06	6e-06		24.7	0.18	Sardi et al. 2019	https://doi.org/10.1007/s11356-019-04423-8
methylnaphthalene	1321-94-4		Chlamys islandica	Mollusca	Bivalvia	0.0005	0.0005		24.7	0.48	Sardi et al. 2019	https://doi.org/10.1007/s11356-019-04423-8
methylnaphthalene	1321-94-4		Clibanarius vittatus	Mollusca	Gastropoda	0.0006	0.0006		23	0.49	Sardi et al. 2019	https://doi.org/10.1007/s11356-019-04423-8
methylnaphthalene	1321-94-4		Dicentrarchus labrax	Chordata	Osteichthyes	0.013	0.013		23	0.36	Sardi et al. 2019	https://doi.org/10.1007/s11356-019-04423-8
methylnaphthalene	1321-94-4		Gammarus arctic	Arthropoda	Crustacea	0.00027	0.00027		14.5	0.61	Sardi et al. 2019	https://doi.org/10.1007/s11356-019-04423-8
methylnaphthalene	1321-94-4		Gammarus temperate	Arthropoda	Crustacea	4.1e-05	4.1e-05		13	0.28	Sardi et al. 2019	https://doi.org/10.1007/s11356-019-04423-8
methylnaphthalene	1321-94-4		Gibbula umbilicalis	Mollusca	Gastropoda	0.00016	0.00016		14	0.33	Sardi et al. 2019	https://doi.org/10.1007/s11356-019-04423-8
methylnaphthalene	1321-94-4		Laeonereis culveri	Annelida	Polychaeta	0.003	0.003		10	0.68	Sardi et al. 2019	https://doi.org/10.1007/s11356-019-04423-8
methylnaphthalene	1321-94-4		Litorina littorea	Mollusca	Gastropoda	0.00027	0.00027		14.5	0.44	Sardi et al. 2019	https://doi.org/10.1007/s11356-019-04423-8
methylnaphthalene	1321-94-4		Margarites helicinus	Mollusca	Gastropoda	0.0107717	0.0107717		11	0.52	Sardi et al. 2019	https://doi.org/10.1007/s11356-019-04423-8
methylnaphthalene	1321-94-4		Monokalliapseudes schubarti	Arthropoda	Crustacea	1.01193e-05	1.01193e-05		14.5	0.4	Sardi et al. 2019	https://doi.org/10.1007/s11356-019-04423-8
methylnaphthalene	1321-94-4		Mytilus edulis	Mollusca	Bivalvia	0.0013	0.0013	0.0623319	6	0.51	Sardi et al. 2019	https://doi.org/10.1007/s11356-019-04423-8
methylnaphthalene	1321-94-4		Neritina virginea	Mollusca	Gastropoda	0.0013	0.0013		6	0.55	Sardi et al. 2019	https://doi.org/10.1007/s11356-019-04423-8
methylnaphthalene	1321-94-4		Nymphon gracile	Arthropoda	Pycnogonida	0.012	0.012		6	0.48	Sardi et al. 2019	https://doi.org/10.1007/s11356-019-04423-8
methylnaphthalene	1321-94-4		Oncorhynchus mykiss	Chordata	Osteichthyes	0.021	0.021	0.430051	6	0.58	Sardi et al. 2019	https://doi.org/10.1007/s11356-019-04423-8
methylnaphthalene	1321-94-4		Pandalus borealis	Arthropoda	Crustacea	0.00098	0.00098		7.7	0.59	Sardi et al. 2019	https://doi.org/10.1007/s11356-019-04423-8
methylnaphthalene	1321-94-4		Patella depressa	Mollusca	Gastropoda	0.0022	0.0022		4.4	0.66	Sardi et al. 2019	https://doi.org/10.1007/s11356-019-04423-8
methylnaphthalene	1321-94-4		Phrontis vibex	Mollusca	Gastropoda	0.00056	0.00056		5	0.41	Sardi et al. 2019	https://doi.org/10.1007/s11356-019-04423-8
methylnaphthalene	1321-94-4		Sclerocrangon boreas	Arthropoda	Crustacea	6.5e-05	6.5e-05		6	0.35	Sardi et al. 2019	https://doi.org/10.1007/s11356-019-04423-8
methylnaphthalene	1321-94-4		Strongylocentrotus droebachiensis	Echinodermata	Camarodonta	0.011	0.011		6	0.58	Sardi et al. 2019	https://doi.org/10.1007/s11356-019-04423-8
methylnaphthalene	1321-94-4		Testudinalia testudinalis	Mollusca	Gastropoda	0.00027	0.00027		4.4	0.14	Sardi et al. 2019	https://doi.org/10.1007/s11356-019-04423-8
methylnaphthalene	1321-94-4		Pandalus borealis	Arthropoda	Crustacea	0.01	0.01		6	0.74	Bytingsvik et al. 2020	https://doi.org/10.1016/j.marpolbul.2020.111202
metolachlor	51218-45-2	halobiocides	Ictalurus melas	Chordata	Osteichthyes	0.0355		0.0355	20	0.602737	Ellgehausen et al. 1980	https://doi.org/10.1016/0147-6513(80)90015-9
mirex	2385-85-5	halobiocides	Poecilia reticulata	Chordata	Osteichthyes	9.8e-05	9.8e-05	0.00021428	22	0.00457088	Gobas et al. 1989	https://doi.org/10.1002/etc.5620080306
mirex	2385-85-5	halobiocides	Tubificidae	Annelida	Oligochaeta	1.85714e-06	1.85714e-06	2.7e-06	8	0.00346574	Oliver 1987	https://doi.org/10.1021/es00162a009
monochlorophenol	25167-80-0		Lepomis macrochirus	Chordata	Osteichthyes	0.0005	0.0005	0.35	16	1.38629	Barrows et al. 1980	https://doi.org/10.1007/978-1-4613-8719-0_1
monuron	150-68-5		Ictalurus melas	Chordata	Osteichthyes	0.0355		0.0355	20	1.54033	Ellgehausen et al. 1980	https://doi.org/10.1016/0147-6513(80)90015-9
n-amylbenzene	538-68-1		Pimephales promelas	Chordata	Osteichthyes	0.0006	0.0006	0.002	22	0.45	Brooke et al. 1984	http://digital.library.wisc.edu/1793/81143
naphthalene	91-20-3	PAH	Brachydanio rerio	Chordata	Osteichthyes	3.9e-07	3.9e-07	0.0003	27	25.056	Petersen and Kristensen 1998	https://doi.org/10.1002/etc.5620170724
naphthalene	91-20-3	PAH	Cyprinodon variegatus	Chordata	Osteichthyes	0.00247	0.00247		25	4.295	Jonsson et al. 2009	https://doi.org/10.1897/03-173
naphthalene	91-20-3	PAH	Pimephales promelas	Chordata	Osteichthyes	0.0006	0.0006	0.002	22	3.56	Brooke et al. 1984	http://digital.library.wisc.edu/1793/81143
naphthalene	91-20-3	PAH	Daphnia pulex	Arthropoda	Crustacea	3.978e-08		3.978e-08	25	40.008	Southworth et al. 1978	https://doi.org/10.1016/0043-1354(78)90080-5
naphthalene	91-20-3	PAH	Homarus americanus	Arthropoda	Crustacea	7.1e-05	7.1e-05		15	0.77	Philobert et al. 2021	https://doi.org/10.1002/etc.4988
naphthalene	91-20-3	PAH	Homarus americanus	Arthropoda	Crustacea	7.8e-05	7.8e-05		15	0.52	Philobert et al. 2021	https://doi.org/10.1002/etc.4988
naphthalene	91-20-3	PAH	Homarus americanus	Arthropoda	Crustacea	7.8e-05	7.8e-05		15	0.71	Philobert et al. 2021	https://doi.org/10.1002/etc.4988
naphthalene	91-20-3	PAH	Palaemonetes pugio	Arthropoda	Crustacea	0.00025	0.00025		20.1	2.67834	Unger et al. 2008	https://doi.org/10.1897/07-463.1
naphthalene	91-20-3	PAH	Oncorhynchus mykiss	Chordata	Osteichthyes	0.004	0.004	0.430051	12	1.38629	Melancon and Lech 1978	https://doi.org/10.1007/978-1-4613-8719-0_1
naphthalene	91-20-3	PAH	Oncorhynchus mykiss	Chordata	Osteichthyes	0.004	0.004	0.430051	12	0.0182407	Melancon and Lech 1978	https://doi.org/10.1007/978-1-4613-8719-0_1
naphthalene	91-20-3	PAH	Pimephales promelas	Chordata	Osteichthyes	0.0005	0.0005	0.002	22	1.5	Holcombe et al. 1983	https://doi.org/10.1016/0147-6513(83)90005-2
naphthalene	91-20-3	PAH	Hyalella azteca	Arthropoda	Crustacea	4e-06	4e-06	1.749e-05	23	0.52	Lee et al. 2002	https://doi.org/10.1021/es011201l
naphthalene	91-20-3	PAH	Salmo salar	Chordata	Osteichthyes	0.008	0.008	10	23	1.38629	McCarthy and Jimenez 1985	https://doi.org/10.1007/978-1-4613-8719-0_1
norbornylene	498-66-8		Pimephales promelas	Chordata	Osteichthyes	0.0006	0.0006	0.002	22	0.2	Brooke et al. 1984	http://digital.library.wisc.edu/1793/81143
norfloxacin	70458-96-7		Paralichthys olivaceus	Chordata	Osteichthyes	0.05	0.05	0.05	20	1.19251	Park et al. 1996	https://doi.org/10.1292/jvms.58.10_1039
norfloxacin	70458-96-7		Paralichthys olivaceus	Chordata	Osteichthyes	0.05	0.05	0.05	20	1.42063	Park et al. 1996	https://doi.org/10.1292/jvms.58.10_1039
norfloxacin	70458-96-7		Paralichthys olivaceus	Chordata	Osteichthyes	0.05	0.05	0.05	12	1.00154	Park et al. 1996	https://doi.org/10.1292/jvms.58.10_1039
norfloxacin	70458-96-7		Paralichthys olivaceus	Chordata	Osteichthyes	0.05	0.05	0.05	12	1.01933	Park et al. 1996	https://doi.org/10.1292/jvms.58.10_1039
octachlorostyrene	29082-74-4		Tubificidae	Annelida	Oligochaeta	1.85714e-06	1.85714e-06	2.7e-06	8	0.00976264	Oliver 1987	https://doi.org/10.1021/es00162a009
O-ethyl O-4-nitrophenyl phenylphosphonothioate	2104-64-5	phosphorbiocides	Oryzias latipes	Chordata	Osteichthyes	0.000215	0.000215	0.00035	22	0.48	Tsuda et al. 1997	https://doi.org/10.1016/S0045-6535(97)00180-X
O-ethyl O-4-nitrophenyl phenylphosphonothioate oxon	2012-00-2	phosphorbiocides	Oryzias latipes	Chordata	Osteichthyes	0.000215	0.000215	0.00035	22	14.16	Tsuda et al. 1997	https://doi.org/10.1016/S0045-6535(97)00180-X
oxytetracycline	79-57-2		Oncorhynchus kisutch	Chordata	Osteichthyes	0.055	0.055	15	10	0.156114	Namdari et al. 1996	https://doi.org/10.1016/S0044-8486(96)01310-5
oxytetracycline	79-57-2		Oncorhynchus mykiss	Chordata	Osteichthyes	0.183	0.183	0.430051	12	0.198042	Herman et al. 1969	https://doi.org/10.1007/978-1-4613-8719-0_1
oxytetracycline	79-57-2		Oncorhynchus tshawytscha	Chordata	Osteichthyes	0.055	0.055	61	15	0.0740542	Namdari et al. 1996	https://doi.org/10.1016/S0044-8486(96)01310-5
oxytetracycline	79-57-2		Oncorhynchus tshawytscha	Chordata	Osteichthyes	0.055	0.055	61	9	0.0970794	Namdari et al. 1996	https://doi.org/10.1016/S0044-8486(96)01310-5
parathion-methyl	298-00-0	phosphorbiocides	Hyalella azteca	Arthropoda	Crustacea	1.749e-05		1.749e-05	21	0.942	Nuutinen et al. 2003	https://doi.org/10.1007/s00244-002-2127-x
parathion-methyl	298-00-0	phosphorbiocides	Poecilia reticulata	Chordata	Osteichthyes	0.00010583	0.00010583	0.00021428	25	2.38	De Bruijn and Hermens 1991	https://doi.org/10.1016/0048-9697(91)90199-O
pentachloroanisole	1825-21-4		Oncorhynchus mykiss	Chordata	Osteichthyes	0.009	0.009	0.430051	15	0.115525	Glickman et al. 1977	https://doi.org/10.1007/978-1-4613-8719-0_1
pentachlorobenzene	608-93-5	PCB	Gambusia affinis	Chordata	Osteichthyes	0.0019	0.0019	0.002	23	0.38	Chaisuksant et al. 1997	https://doi.org/10.1006/eesa.1997.1524
pentachlorobenzene	608-93-5	PCB	Hyalella azteca	Arthropoda	Crustacea	1.749e-05		1.749e-05	21	0.194	Nuutinen et al. 2003	https://doi.org/10.1007/s00244-002-2127-x
pentachlorobenzene	608-93-5	PCB	Lymnaea stagnalis	Mollusca	Gastropoda	0.00065	0.00065	0.0007	20	0.3	Legierse 1998	https://doi.org/10.1016/S0166-445X(97)00092-1
pentachlorobenzene	608-93-5	PCB	Lymnaea stagnalis	Mollusca	Gastropoda	0.00065	0.00065	0.0007	20	0.19	Legierse 1998	https://doi.org/10.1016/S0166-445X(97)00092-1
pentachlorobenzene	608-93-5	PCB	Pimephales promelas	Chordata	Osteichthyes	4.5e-05	4.5e-05	0.002	20	0.62	Sijm and van der Linde 1995	https://pubs.acs.org/doi/pdf/10.1021/es00011a011
pentachlorobenzene	608-93-5	PCB	Pimephales promelas	Chordata	Osteichthyes	6.8e-05	6.8e-05	0.002	20	0.24	Sijm and van der Linde 1995	https://pubs.acs.org/doi/pdf/10.1021/es00011a011
pentachlorobenzene	608-93-5	PCB	Pimephales promelas	Chordata	Osteichthyes	0.00022	0.00022	0.002	20	0.1	Sijm and van der Linde 1995	https://pubs.acs.org/doi/pdf/10.1021/es00011a011
pentachlorobenzene	608-93-5	PCB	Pimephales promelas	Chordata	Osteichthyes	0.00041	0.00041	0.002	20	0.07	Sijm and van der Linde 1995	https://pubs.acs.org/doi/pdf/10.1021/es00011a011
pentachlorobenzene	608-93-5	PCB	Pimephales promelas	Chordata	Osteichthyes	0.00067	0.00067	0.002	20	0.03	Sijm and van der Linde 1995	https://pubs.acs.org/doi/pdf/10.1021/es00011a011
pentachlorobenzene	608-93-5	PCB	Pimephales promelas	Chordata	Osteichthyes	0.00117	0.00117	0.002	20	0.15	Sijm and van der Linde 1995	https://pubs.acs.org/doi/pdf/10.1021/es00011a011
pentachlorobenzene	608-93-5	PCB	Poecilia reticulata	Chordata	Osteichthyes	0.000187083	0.000187083	0.00021428	22.5	0.201246	Bruggeman et al. 1984	https://doi.org/10.1080/02772248409357024
pentachlorobenzene	608-93-5	PCB	Poecilia reticulata	Chordata	Osteichthyes	0.00035	0.00035	0.00021428	22	0.078	Opperhuizen et al. 1985	https://doi.org/10.1016/0045-6535(85)90129-8
pentachlorobenzene	608-93-5	PCB	Poecilia reticulata	Chordata	Osteichthyes	0.00062	0.00062	0.00021428	21	0.11	Könemann and Van Leeuwen 1980	https://doi.org/10.1016/0045-6535(80)90150-2
pentachlorobenzene	608-93-5	PCB	Portunus pelagicus	Arthropoda	Crustacea	0.00027	0.00027	0.000197885	26	1.1376	Mortimer and Connell 1994	https://doi.org/10.1006/eesa.1994.1054
pentachlorophenol	87-86-5		Anguilla anguilla	Chordata	Osteichthyes	0.098	0.098	0.25	12	0.0407734	Holmberg et al. 1972	https://doi.org/10.1007/978-1-4613-8719-0_1
pentachlorophenol	87-86-5		Carassius auratus	Chordata	Osteichthyes	0.04	0.04	0.015	18	0.346574	Kobayashi and Akitake 1975	https://doi.org/10.1007/978-1-4613-8719-0_1
pentachlorophenol	87-86-5		Lepomis macrochirus	Chordata	Osteichthyes	0.029	0.029	0.35	19	0.130993	Pruitt et al. 1977	https://doi.org/10.1007/978-1-4613-8719-0_1
pentachlorophenol	87-86-5		Oncorhynchus mykiss	Chordata	Osteichthyes	0.25	0.25	0.430051	15	0.099021	Niimi 1987	https://doi.org/10.1007/978-1-4613-8719-0_1
pentachlorophenol	87-86-5		Mysis relicta	Arthropoda	Crustacea	8e-06		8e-06	4	0.0468	Landrum and Dupuis 1989	https://doi.org/10.1520/STP20113S
pentachlorophenol	87-86-5		Pontoporeia hoyi	Arthropoda	Crustacea	6.27273e-06		6.27273e-06	4	0.0792	Landrum and Dupuis 1989	https://doi.org/10.1520/STP20113S
pentamethylbenzene	700-12-9		Hyalella azteca	Arthropoda	Crustacea	4e-06	4e-06	1.749e-05	20	1	van der Heijden et al. 2015	https://doi.org/10.1021/es505078r
pentamethylbenzene	700-12-9		Hyalella azteca	Arthropoda	Crustacea	5e-06	5e-06	1.749e-05	20	2.31	van der Heijden et al. 2015	https://doi.org/10.1021/es505078r
pentamethylbenzene	700-12-9		Lumbriculus variegatus	Annelida	Oligochaeta	4e-06	4e-06		20	1.2	van der Heijden et al. 2015	https://doi.org/10.1021/es505078r
pentamethylbenzene	700-12-9		Lumbriculus variegatus	Annelida	Oligochaeta	5e-06	5e-06		20	2.68	van der Heijden et al. 2015	https://doi.org/10.1021/es505078r
pentamethylbenzene	700-12-9		Poecilia reticulata	Chordata	Osteichthyes	2.5e-05	2.5e-05	0.00021428	20	1.6	van der Heijden et al. 2015	https://doi.org/10.1021/es505078r
pentamethylbenzene	700-12-9		Poecilia reticulata	Chordata	Osteichthyes	2.5e-05	2.5e-05	0.00021428	20	2.24	van der Heijden et al. 2015	https://doi.org/10.1021/es505078r
permethrin	52645-53-1		Oncorhynchus mykiss	Chordata	Osteichthyes	0.0005	0.0005	0.430051	10	0.173287	Lockhart et al. 1984	https://doi.org/10.1007/978-1-4613-8719-0_1
permethrin	52645-53-1		Oncorhynchus mykiss	Chordata	Osteichthyes	0.0015	0.0015	0.430051	10	0.0194	Muir et al. 1994	https://doi.org/10.1016/0166-445X(94)90070-1
perylene	198-55-0	PAH	Daphnia pulex	Arthropoda	Crustacea	3.978e-08		3.978e-08	25	3.336	Southworth et al. 1978	https://doi.org/10.1016/0043-1354(78)90080-5
perylene	198-55-0	PAH	Oncorhynchus mykiss	Chordata	Osteichthyes	0.25	0.25	0.430051	15	0.346574	Niimi and Dookhran 1989	https://doi.org/10.1002/etc.5620080809
phenanthrene	85-01-8	PAH	Asellus aquaticus	Arthropoda	Crustacea	1e-06		1e-06	21	1.2	Van Hattum 1995	https://doi.org/10.1021/es9800479
phenanthrene	85-01-8	PAH	Brachydanio rerio	Chordata	Osteichthyes	3.9e-07	3.9e-07	0.0003	27	4.08	Petersen and Kristensen 1998	https://doi.org/10.1002/etc.5620170724
phenanthrene	85-01-8	PAH	Daphnia magna	Arthropoda	Crustacea	2.59e-06	2.59e-06	1.7925e-07	20	2.34	Brooke et al. 1984	http://digital.library.wisc.edu/1793/81143
phenanthrene	85-01-8	PAH	Clupea harengus	Chordata	Osteichthyes	1.137e-06	1.137e-06	0.265	7.5	0.984	Petersen and Kristensen 1998	https://doi.org/10.1002/etc.5620170724
phenanthrene	85-01-8	PAH	Cyprinodon variegatus	Chordata	Osteichthyes	0.00247	0.00247		25	0.4646	Jonsson et al. 2009	https://doi.org/10.1897/03-173
phenanthrene	85-01-8	PAH	Daphnia magna	Arthropoda	Crustacea	9.27e-07	9.27e-07	1.7925e-07	25	6.48	Wang et al. 2021	https://doi.org/10.1021/acs.est.0c06970
phenanthrene	85-01-8	PAH	Daphnia pulex	Arthropoda	Crustacea	3.978e-08		3.978e-08	25	13.032	Southworth et al. 1978	https://doi.org/10.1016/0043-1354(78)90080-5
phenanthrene	85-01-8	PAH	Elliptio complanata	Mollusca	Bivalvia	0.00167705	0.00167705	0.00174533	17	0.177	Gewurtz et. al. (2002)	https://doi.org/10.1007/s00244-002-1153-z
phenanthrene	85-01-8	PAH	Gadus morhua	Chordata	Osteichthyes	5.96e-07	5.96e-07	25	6.5	0.48	Petersen and Kristensen 1998	https://doi.org/10.1002/etc.5620170724
phenanthrene	85-01-8	PAH	Gammarus psedolimnaeus	Arthropoda	Crustacea	2.7e-05	2.7e-05	1.189e-05	16.1	0.3	Call et al. 1986	http://digital.library.wisc.edu/1793/82321
phenanthrene	85-01-8	PAH	Oncorhynchus mykiss	Chordata	Osteichthyes	0.000258	0.000258	0.430051	12.1	0.5	Call et al. 1986	http://digital.library.wisc.edu/1793/82321
phenanthrene	85-01-8	PAH	Hexagenia limbata	Arthropoda	Insecta	1.42167e-05	1.42167e-05	1.2e-05	18	1.2	Stehly et al. 1990	https://doi.org/10.1002/etc.5620090206
phenanthrene	85-01-8	PAH	Anoplopoma fimbria	Chordata	Osteichthyes	0.0003	0.0003		10	0.04	McConville et al. 2018	https://doi.org/10.1002/etc.4165
phenanthrene	85-01-8	PAH	Homarus americanus	Arthropoda	Crustacea	7.8e-05	7.8e-05		15	0.52	Philobert et al. 2021	https://doi.org/10.1002/etc.4988
phenanthrene	85-01-8	PAH	Homarus americanus	Arthropoda	Crustacea	7.8e-05	7.8e-05		15	1.86	Philobert et al. 2021	https://doi.org/10.1002/etc.4988
phenanthrene	85-01-8	PAH	Homarus americanus	Arthropoda	Crustacea	7.8e-05	7.8e-05		15	0.48	Philobert et al. 2021	https://doi.org/10.1002/etc.4988
phenanthrene	85-01-8	PAH	Oncorhynchus mykiss	Chordata	Osteichthyes	0.715	0.715	0.430051	11	0.0770164	Niimi 1987	https://doi.org/10.1007/978-1-4613-8719-0_1
phenanthrene	85-01-8	PAH	Lumbriculus variegatus	Annelida	Oligochaeta	2.44e-06	2.44e-06	2.44e-06	17	0.9576	Harkey et al. 1995	https://doi.org/10.1002/etc.5620140914
phenanthrene	85-01-8	PAH	Palaemonetes pugio	Arthropoda	Crustacea	0.00025	0.00025		20.6	0.48257	Unger et al. 2007	https://doi.org/10.1897/06-242R.1
phenanthrene	85-01-8	PAH	Pandalus borealis	Arthropoda	Crustacea	0.01	0.01		6	0.19	Bytingsvik et al. 2020	https://doi.org/10.1016/j.marpolbul.2020.111202
phenanthrene	85-01-8	PAH	Hyalella azteca	Arthropoda	Crustacea	4e-06	4e-06	1.749e-05	23	0.47	Lee et al. 2002	https://doi.org/10.1021/es011201l
phenanthrene	85-01-8	PAH	Pimephales promelas	Chordata	Osteichthyes	0.0005	0.0005	0.002	22	1.38629	Solbakken et al. 1984	https://doi.org/10.1007/978-1-4613-8719-0_1
phenanthrene	85-01-8	PAH	Platichthys flesus	Chordata	Osteichthyes	0.128	0.128	0.128	8	0.346574	Solbakken et al. 1984	https://doi.org/10.1007/978-1-4613-8719-0_1
phenanthrene	85-01-8	PAH	Pontoporeia hoyi	Arthropoda	Crustacea	6e-06	6e-06	6.27273e-06	4	0.1104	Landrum 1988	https://doi.org/10.1016/0166-445X(88)90026-4
phenanthrene	85-01-8	PAH	Pontoporeia hoyi	Arthropoda	Crustacea	6e-06	6e-06	6.27273e-06	4	0.0564	Landrum et al. 1994	https://doi.org/10.1002/etc.5620131108
phenanthrene	85-01-8	PAH	Pontoporeia hoyi	Arthropoda	Crustacea	6e-06	6e-06	9e-06	4	0.0564	Landrum et al. 1994	https://doi.org/10.1002/etc.5620131108
phenanthrene	85-01-8	PAH	Scophthalmus maximumus	Chordata	Osteichthyes	5.79e-07	5.79e-07	3.01593	15	2.04	Petersen and Kristensen 1998	https://doi.org/10.1002/etc.5620170724
phenanthrene	85-01-8	PAH	Stylodrius heringianus	Annelida	Polychaeta	9.5e-07		9.5e-07	4	0.407439	Frank et al. 1986	https://doi.org/10.1016/0045-6535(86)90025-1
phenanthrene	85-01-8	PAH	Stylodrius heringianus	Annelida	Polychaeta	2e-05		2e-05	4	0.407439	Frank et al. 1986	https://doi.org/10.1016/0045-6535(86)90025-1
phenol	108-95-2		Brachydanio rerio	Chordata	Osteichthyes	0.00036	0.00036	0.0003	26	0.473334	Ensenbach and Nagel 1991	https://doi.org/10.1006/eesa.1995.1019
phenol	108-95-2		Carassius auratus	Chordata	Osteichthyes	0.015		0.015	20	1.38629	Call et al. 1980	https://doi.org/10.1007/978-1-4613-8719-0_1
phenol	108-95-2		Pimephales promelas	Chordata	Osteichthyes	0.0005	0.0005	0.002	22	0.0433217	Call et al. 1980	https://doi.org/10.1007/978-1-4613-8719-0_1
prochloraz	67747-09-5		Gammarus pulex	Arthropoda	Crustacea	4.932e-05		4.932e-05	11	8.07	Rösch et al. 2016	https://doi.org/10.1021/acs.est.6b01301
prochloraz	67747-09-5		Gammarus pulex	Arthropoda	Crustacea	4.932e-05		4.932e-05	11	6.9	Fu et al. 2018	https://doi.org/10.1021/acs.est.8b04057
prochloraz	67747-09-5		Hyalella azteca	Arthropoda	Crustacea	1.749e-05		1.749e-05	23	416	Fu et al. 2018	https://doi.org/10.1021/acs.est.8b04057
propiconazole	60207-90-1		Gammarus pulex	Arthropoda	Crustacea	2.11e-05	2.11e-05	4.932e-05	13	6.9	Nyman et al. 2012	https://doi.org/10.1007/s10646-012-0917-0
pyrene	129-00-0	PAH	Asellus aquaticus	Arthropoda	Crustacea	1e-06		1e-06	21	0.82	Van Hattum 1995	https://doi.org/10.1021/es9800479
pyrene	129-00-0	PAH	Brachydanio rerio	Chordata	Osteichthyes	3.9e-07	3.9e-07	0.0003	27	0.528	Petersen and Kristensen 1998	https://doi.org/10.1002/etc.5620170724
pyrene	129-00-0	PAH	Clupea harengus	Chordata	Osteichthyes	1.137e-06	1.137e-06	0.265	7.5	0.264	Petersen and Kristensen 1998	https://doi.org/10.1002/etc.5620170724
pyrene	129-00-0	PAH	Cyprinodon variegatus	Chordata	Osteichthyes	0.00247	0.00247		25	54.31	Jonsson et al. 2009	https://doi.org/10.1897/03-173
pyrene	129-00-0	PAH	Daphnia magna	Arthropoda	Crustacea	9.27e-07	9.27e-07	1.7925e-07	25	8.28	Wang et al. 2021	https://doi.org/10.1021/acs.est.0c06970
pyrene	129-00-0	PAH	Daphnia pulex	Arthropoda	Crustacea	6e-07	6e-07	3.978e-08	25	8.232	Southworth et al. 1978	https://doi.org/10.1016/0043-1354(78)90080-5
pyrene	129-00-0	PAH	Elliptio complanata	Mollusca	Bivalvia	0.00167705	0.00167705	0.00174533	17	0.144	Gewurtz et. al. (2002)	https://doi.org/10.1007/s00244-002-1153-z
pyrene	129-00-0	PAH	Gadus morhua	Chordata	Osteichthyes	5.96e-07	5.96e-07	25	6.5	0.264	Petersen and Kristensen 1998	https://doi.org/10.1002/etc.5620170724
pyrene	129-00-0	PAH	Ceriodaphnia dubia	Arthropoda	Crustacea	8e-08	8e-08		25	0.28	Bragin et al. 2016	https://doi.org/10.1002/etc.3479
pyrene	129-00-0	PAH	Lumbriculus variegatus	Annelida	Oligochaeta	4e-06	4e-06	2.44e-06	23	0.949251	Kukkonen and Landrum 1994	https://doi.org/10.1002/etc.5620130909
pyrene	129-00-0	PAH	Lumbriculus variegatus	Annelida	Oligochaeta	2.44e-06	2.44e-06	2.44e-06	17	0.6144	Harkey et al. 1995	https://doi.org/10.1002/etc.5620140914
pyrene	129-00-0	PAH	Oncorhynchus mykiss	Chordata	Osteichthyes	0.516675	0.516675	0.430051	11	1.38629	Niimi and Pallazo 1986	https://doi.org/10.1007/978-1-4613-8719-0_1
pyrene	129-00-0	PAH	Hyalella azteca	Arthropoda	Crustacea	4e-06	4e-06	1.749e-05	23	0.34	Lee et al. 2002	https://doi.org/10.1021/es011201l
pyrene	129-00-0	PAH	Poecilia reticulata	Chordata	Osteichthyes	0.000135	0.000135	0.00021428	23	0.672	De Voogt et al. 1991	https://doi.org/10.1016/0166-445X(91)90015-2
pyrene	129-00-0	PAH	Poecilia reticulata	Chordata	Osteichthyes	0.000135	0.000135	0.00021428	23	0.6648	De Voogt et al. 1991	https://doi.org/10.1016/0166-445X(91)90015-2
pyrene	129-00-0	PAH	Pontoporeia hoyi	Arthropoda	Crustacea	6e-06	6e-06	6.27273e-06	4	0.0288	Landrum 1988	https://doi.org/10.1016/0166-445X(88)90026-4
pyrene	129-00-0	PAH	Pontoporeia hoyi	Arthropoda	Crustacea	6e-06	6e-06	6.27273e-06	4	0.252	Landrum et al. 1994	https://doi.org/10.1002/etc.5620131108
pyrene	129-00-0	PAH	Pontoporeia hoyi	Arthropoda	Crustacea	6e-06	6e-06	9e-06	4	0.0288	Landrum 1988	https://doi.org/10.1016/0166-445X(88)90026-4
pyrene	129-00-0	PAH	Pontoporeia hoyi	Arthropoda	Crustacea	6e-06	6e-06	9e-06	4	0.252	Landrum et al. 1994	https://doi.org/10.1002/etc.5620131108
pyrene	129-00-0	PAH	Stylodrius heringianus	Annelida	Polychaeta	9.5e-07		9.5e-07	4	0.407734	Frank et al. 1986	https://doi.org/10.1016/0045-6535(86)90025-1
pyrene	129-00-0	PAH	Stylodrius heringianus	Annelida	Polychaeta	2e-05		2e-05	4	0.407734	Frank et al. 1986	https://doi.org/10.1016/0045-6535(86)90025-1
rotenone	83-79-4		Oncorhynchus mykiss	Chordata	Osteichthyes	0.56	0.56	0.430051	12	0.231049	Gingerich 1986	https://doi.org/10.1007/978-1-4613-8719-0_1
saxitoxin	35523-89-8		Hiatula rostrata	Mollusca	Bivalvia	0.00908	0.00908	0.00908	21	0.0948683	Chen and Chou 2001	https://doi.org/10.1016/S0041-0101(00)00242-7
saxitoxin	35523-89-8		Mytilus edulis	Mollusca	Bivalvia	0.62635	0.62635	0.0623319	10	37.108	Silvert and Cembella 1995	https://doi.org/10.1139/f95-053
SDDT	20624-25-3	halobiocides	Carassius auratus	Chordata	Osteichthyes	0.005	0.005	0.015	18	0.016906	Gakstatter and Weiss 1967	https://doi.org/10.1007/978-1-4613-8719-0_1
SDDT	20624-25-3	halobiocides	Lepomis macrochirus	Chordata	Osteichthyes	0.006	0.006	0.35	18	0.0108304	Gakstatter and Weiss 1967	https://doi.org/10.1007/978-1-4613-8719-0_1
styrene	100-42-5		Pimephales promelas	Chordata	Osteichthyes	0.0006	0.0006	0.002	22	2	Brooke et al. 1984	http://digital.library.wisc.edu/1793/81143
styrene	100-42-5		Daphnia magna	Arthropoda	Crustacea	5e-07	5e-07	1.7925e-07	22	1.8	Cushman et al. 1997	https://doi.org/10.1006/eesa.1997.1540
sulfamethoxazole	723-46-6		Gammarus pulex	Arthropoda	Crustacea	2.34e-05	2.34e-05	4.932e-05	21	4.497	Raths et al. 2022	https://doi.org/10.1111/gcb.16542
sulfamethoxazole	723-46-6		Gammarus pulex	Arthropoda	Crustacea	2.34e-05	2.34e-05	4.932e-05	16	3.517	Raths et al. 2022	https://doi.org/10.1111/gcb.16542
sulfamethoxazole	723-46-6		Gammarus pulex	Arthropoda	Crustacea	2.34e-05	2.34e-05	4.932e-05	11	2.989	Raths et al. 2022	https://doi.org/10.1111/gcb.16542
sulfamethoxazole	723-46-6		Gammarus pulex	Arthropoda	Crustacea	2.34e-05	2.34e-05		6	2.129	Raths et al. 2022	https://doi.org/10.1111/gcb.16542
sulfamethoxazole	723-46-6		Hyalella azteca	Arthropoda	Crustacea	3.1e-06	3.1e-06	1.749e-05	21	3.688	Raths et al. 2022	https://doi.org/10.1111/gcb.16542
sulfamethoxazole	723-46-6		Hyalella azteca	Arthropoda	Crustacea	3.1e-06	3.1e-06	1.749e-05	16	2.667	Raths et al. 2022	https://doi.org/10.1111/gcb.16542
sulfamethoxazole	723-46-6		Hyalella azteca	Arthropoda	Crustacea	3.1e-06	3.1e-06	1.749e-05	11	1.232	Raths et al. 2022	https://doi.org/10.1111/gcb.16542
sulfamethoxazole	723-46-6		Hyalella azteca	Arthropoda	Crustacea	3.1e-06	3.1e-06	1.749e-05	6	2.932	Raths et al. 2022	https://doi.org/10.1111/gcb.16542
t-butylstyrene	1746-23-2		Pimephales promelas	Chordata	Osteichthyes	0.0006	0.0006	0.002	22	0.36	Brooke et al. 1984	http://digital.library.wisc.edu/1793/81143
tebuconazole	107534-96-3		Gammarus pulex	Arthropoda	Crustacea	2.34e-05	2.34e-05	4.932e-05	21	10.35	Raths et al. 2022	https://doi.org/10.1111/gcb.16542
tebuconazole	107534-96-3		Gammarus pulex	Arthropoda	Crustacea	2.34e-05	2.34e-05	4.932e-05	16	7.036	Raths et al. 2022	https://doi.org/10.1111/gcb.16542
tebuconazole	107534-96-3		Gammarus pulex	Arthropoda	Crustacea	2.34e-05	2.34e-05	4.932e-05	11	5.013	Raths et al. 2022	https://doi.org/10.1111/gcb.16542
tebuconazole	107534-96-3		Gammarus pulex	Arthropoda	Crustacea	2.34e-05	2.34e-05	4.932e-05	6	2.753	Raths et al. 2022	https://doi.org/10.1111/gcb.16542
tebuconazole	107534-96-3		Hyalella azteca	Arthropoda	Crustacea	3.1e-06	3.1e-06	1.749e-05	21	1.26	Raths et al. 2022	https://doi.org/10.1111/gcb.16542
tebuconazole	107534-96-3		Hyalella azteca	Arthropoda	Crustacea	3.1e-06	3.1e-06	1.749e-05	16	0.6637	Raths et al. 2022	https://doi.org/10.1111/gcb.16542
tebuconazole	107534-96-3		Hyalella azteca	Arthropoda	Crustacea	3.1e-06	3.1e-06	1.749e-05	11	0.3883	Raths et al. 2022	https://doi.org/10.1111/gcb.16542
tebuconazole	107534-96-3		Hyalella azteca	Arthropoda	Crustacea	3.1e-06	3.1e-06	1.749e-05	6	0.2512	Raths et al. 2022	https://doi.org/10.1111/gcb.16542
terbutryn	886-50-0		Gammarus pulex	Arthropoda	Crustacea	2.34e-05	2.34e-05	4.932e-05	21	26.09	Raths et al. 2022	https://doi.org/10.1111/gcb.16542
terbutryn	886-50-0		Gammarus pulex	Arthropoda	Crustacea	2.34e-05	2.34e-05	4.932e-05	16	17.87	Raths et al. 2022	https://doi.org/10.1111/gcb.16542
terbutryn	886-50-0		Gammarus pulex	Arthropoda	Crustacea	2.34e-05	2.34e-05	4.932e-05	11	12.42	Raths et al. 2022	https://doi.org/10.1111/gcb.16542
terbutryn	886-50-0		Gammarus pulex	Arthropoda	Crustacea	2.34e-05	2.34e-05	4.932e-05	6	9.97	Raths et al. 2022	https://doi.org/10.1111/gcb.16542
terbutryn	886-50-0		Hyalella azteca	Arthropoda	Crustacea	3.1e-06	3.1e-06	1.749e-05	21	8.546	Raths et al. 2022	https://doi.org/10.1111/gcb.16542
terbutryn	886-50-0		Hyalella azteca	Arthropoda	Crustacea	3.1e-06	3.1e-06	1.749e-05	16	5.93	Raths et al. 2022	https://doi.org/10.1111/gcb.16542
terbutryn	886-50-0		Hyalella azteca	Arthropoda	Crustacea	3.1e-06	3.1e-06	1.749e-05	11	3.71	Raths et al. 2022	https://doi.org/10.1111/gcb.16542
terbutryn	886-50-0		Hyalella azteca	Arthropoda	Crustacea	3.1e-06	3.1e-06	1.749e-05	6	1.446	Raths et al. 2022	https://doi.org/10.1111/gcb.16542
terbutryn	886-50-0		Ictalurus melas	Chordata	Osteichthyes	0.0355		0.0355	20	0.924196	Ellgehausen et al. 1980	https://doi.org/10.1016/0147-6513(80)90015-9
terbutryn	886-50-0		Oncorhynchus mykiss	Chordata	Osteichthyes	0.00013	0.00013	0.430051	10	0.2136	Muir et al. 1982	https://doi.org/10.1007/BF01056368
tetrabromobiphenyls			Oncorhynchus mykiss	Chordata	Osteichthyes	0.013	0.013	0.430051	16	0.0247553	Zitko and Carson 1977	https://doi.org/10.1007/978-1-4613-8719-0_1
tetrabromobiphenyls			Oncorhynchus mykiss	Chordata	Osteichthyes	0.008	0.008	0.430051	11	0.033007	Zitko and Carson 1977	https://doi.org/10.1007/978-1-4613-8719-0_1
thiacloprid	111988-49-9		Gammarus pulex	Arthropoda	Crustacea	2.34e-05	2.34e-05	4.932e-05	21	0.8949	Raths et al. 2022	https://doi.org/10.1111/gcb.16542
thiacloprid	111988-49-9		Gammarus pulex	Arthropoda	Crustacea	2.34e-05	2.34e-05	4.932e-05	16	0.6819	Raths et al. 2022	https://doi.org/10.1111/gcb.16542
thiacloprid	111988-49-9		Gammarus pulex	Arthropoda	Crustacea	2.34e-05	2.34e-05	4.932e-05	11	0.6845	Raths et al. 2022	https://doi.org/10.1111/gcb.16542
thiacloprid	111988-49-9		Gammarus pulex	Arthropoda	Crustacea	2.34e-05	2.34e-05	4.932e-05	6	0.2041	Raths et al. 2022	https://doi.org/10.1111/gcb.16542
thiacloprid	111988-49-9		Hyalella azteca	Arthropoda	Crustacea	3.1e-06	3.1e-06	1.749e-05	21	0.4183	Raths et al. 2022	https://doi.org/10.1111/gcb.16542
thiacloprid	111988-49-9		Hyalella azteca	Arthropoda	Crustacea	3.1e-06	3.1e-06	1.749e-05	16	0.1131	Raths et al. 2022	https://doi.org/10.1111/gcb.16542
thiacloprid	111988-49-9		Hyalella azteca	Arthropoda	Crustacea	3.1e-06	3.1e-06	1.749e-05	11	0.08311	Raths et al. 2022	https://doi.org/10.1111/gcb.16542
thiacloprid	111988-49-9		Hyalella azteca	Arthropoda	Crustacea	3.1e-06	3.1e-06	1.749e-05	6	0.09986	Raths et al. 2022	https://doi.org/10.1111/gcb.16542
thianthrene	92-85-3		Poecilia reticulata	Chordata	Osteichthyes	0.000135	0.000135	0.00021428	23	0.312	De Voogt et al. 1991	https://doi.org/10.1016/0166-445X(91)90015-2
thiobencarb	28249-77-6		Aristichthys nobilis	Chordata	Osteichthyes	0.004	0.004	0.005	27	3.12	Lin et al. 1997	https://doi.org/10.1002/(SICI)1096-9063(199702)49:2<178::AID-PS524>3.0.CO;2-N
thiobencarb	28249-77-6		Aristichthys nobilis	Chordata	Osteichthyes	0.004	0.004	0.005	27	1.44	Lin et al. 1997	https://doi.org/10.1002/(SICI)1096-9063(199702)49:2<178::AID-PS524>3.0.CO;2-N
toluene	108-88-3		Pimephales promelas	Chordata	Osteichthyes	0.0006	0.0006	0.002	22	0.64	Brooke et al. 1984	http://digital.library.wisc.edu/1793/81143
toluene	108-88-3		Gammarus psedolimnaeus	Arthropoda	Crustacea	1.7e-05	1.7e-05	1.189e-05	20.1	0.5	Brooke et al. 1986	http://digital.library.wisc.edu/1793/82312
toluene	108-88-3		Oncorhynchus mykiss	Chordata	Osteichthyes	0.000258	0.000258	0.430051	12.1	2.7	Brooke et al. 1986	http://digital.library.wisc.edu/1793/82312
toluene	108-88-3		Anoplopoma fimbria	Chordata	Osteichthyes	0.0003	0.0003		10	1.55	McConville et al. 2018	https://doi.org/10.1002/etc.4165
toluene	108-88-3		Homarus americanus	Arthropoda	Crustacea	7.1e-05	7.1e-05		15	1.35	Philobert et al. 2021	https://doi.org/10.1002/etc.4988
toluene	108-88-3		Oncorhynchus kisutch	Chordata	Osteichthyes	0.008	0.008	5	5	0.693147	Korn and Rice 1981	https://doi.org/10.1007/978-1-4613-8719-0_1
toluene	108-88-3		Pandalus borealis	Arthropoda	Crustacea	0.01	0.01		6	0.49	Bytingsvik et al. 2020	https://doi.org/10.1016/j.marpolbul.2020.111202
toluene	108-88-3		Pimephales promelas	Chordata	Osteichthyes	0.00261333	0.00261333	0.002	21	5.808	De Wolf and Lieder 1998	https://doi.org/10.1016/S0045-6535(97)10062-5
toxaphene	8001-35-2	halobiocides	Ictalurus melas	Chordata	Osteichthyes	0.0355		0.0355	21	0.0430701	Mayer and Mehrle 1977	https://doi.org/10.1007/978-1-4613-8719-0_1
toxaphene	8001-35-2	halobiocides	Oncorhynchus mykiss	Chordata	Osteichthyes	0.430051		0.430051	12	0.0110023	Mayer and Mehrle 1977	https://doi.org/10.1007/978-1-4613-8719-0_1
toxaphene	8001-35-2	halobiocides	Pimephales promelas	Chordata	Osteichthyes	0.002		0.002	25	0.0182407	Mayer and Mehrle 1977	https://doi.org/10.1007/978-1-4613-8719-0_1
tribromobiphenyls			Oncorhynchus mykiss	Chordata	Osteichthyes	0.008	0.008	0.430051	11	0.053319	Zitko and Carson 1977	https://doi.org/10.1007/978-1-4613-8719-0_1
tribromobiphenyls			Oncorhynchus mykiss	Chordata	Osteichthyes	0.013	0.013	0.430051	6	0.0266595	Zitko and Carson 1977	https://doi.org/10.1007/978-1-4613-8719-0_1
trichlorohexadecane	62108-60-5		Lumbriculus variegatus	Annelida	Oligochaeta	6.66667e-06	6.66667e-06	2.44e-06	11.6	0.021	Fisk et al. 1998	https://doi.org/10.1002/etc.5620171018
trichlorohexadecane	62108-60-5		Lumbriculus variegatus	Annelida	Oligochaeta	6.66667e-06	6.66667e-06	2.44e-06	11.6	0.0073	Fisk et al. 1998	https://doi.org/10.1002/etc.5620171018
trichlorophenols			Pimephales promelas	Chordata	Osteichthyes	0.0005	0.0005	0.002	22	1.38629	Call et al. 1980	https://doi.org/10.1007/978-1-4613-8719-0_1
trifluralin	1582-09-8		Pimephales promelas	Chordata	Osteichthyes	0.001	0.001	0.002	20	0.231049	Spacie and Hamelink 1979	https://doi.org/10.1007/978-1-4613-8719-0_1
triphenylene	217-59-4	PAH	Oncorhynchus mykiss	Chordata	Osteichthyes	0.25	0.25	0.430051	15	0.346574	Niimi and Dookhran 1989	https://doi.org/10.1002/etc.5620080809
xanthene	92-83-1		Poecilia reticulata	Chordata	Osteichthyes	0.000135	0.000135	0.00021428	23	0.384	De Voogt et al. 1991	https://doi.org/10.1016/0166-445X(91)90015-2
xylene	1330-20-7		Pimephales promelas	Chordata	Osteichthyes	0.0006	0.0006	0.002	22	0.54	Brooke et al. 1984	http://digital.library.wisc.edu/1793/81143
xylene	1330-20-7		Pimephales promelas	Chordata	Osteichthyes	0.0006	0.0006	0.002	22	2.88	Brooke et al. 1984	http://digital.library.wisc.edu/1793/81143
xylene	1330-20-7		Pimephales promelas	Chordata	Osteichthyes	0.0006	0.0006	0.002	22	2.86	Brooke et al. 1984	http://digital.library.wisc.edu/1793/81143
xylene	1330-20-7		Lepomis macrochirus	Chordata	Osteichthyes	0.0009	0.0009		22	3.1	Bailey et al. 1985	https://doi.org/10.1520/STP33573S
xylene	1330-20-7		Lepomis macrochirus	Chordata	Osteichthyes	0.0009	0.0009		22	10	Bailey et al. 1985	https://doi.org/10.1520/STP33573S
α-cypermethrin	67375-30-8		Daphnia magna	Arthropoda	Crustacea	1.2e-06	1.2e-06	1.7925e-07	20	9.4848	Kretschmann et al. 2016	https://doi.org/10.1007/s00216-015-9197-x

## Sheet: Uptake - Dow
X	CAS	ECHA	S	SSSS	SSS	log(Dow)	T [°C]	kuptake [L·kg-1·d-1]	source	DOI
1,2,3,4-tetrachlorobenzene	634-66-2	halobenzenes	Lymnaea stagnalis	Mollusca	Gastropoda	4.46	20	141	Legierse 1998	https://doi.org/10.1016/S0166-445X(97)00092-1
1,2,3,4-tetrachlorobenzene	634-66-2	halobenzenes	Pimephales promelas	Chordata	Osteichthyes	4.46	20	1400	Sijm and van der Linde 1995	https://pubs.acs.org/doi/pdf/10.1021/es00011a011
1,2,3,4-tetrachlorobenzene	634-66-2	halobenzenes	Pimephales promelas	Chordata	Osteichthyes	4.46	20	2000	Sijm and van der Linde 1995	https://pubs.acs.org/doi/pdf/10.1021/es00011a011
1,2,3,4-tetrachlorobenzene	634-66-2	halobenzenes	Pimephales promelas	Chordata	Osteichthyes	4.46	20	1800	Sijm and van der Linde 1995	https://pubs.acs.org/doi/pdf/10.1021/es00011a011
1,2,3,4-tetrachlorobenzene	634-66-2	halobenzenes	Pimephales promelas	Chordata	Osteichthyes	4.46	20	1200	Sijm and van der Linde 1995	https://pubs.acs.org/doi/pdf/10.1021/es00011a011
1,2,3,4-tetrachlorobenzene	634-66-2	halobenzenes	Pimephales promelas	Chordata	Osteichthyes	4.46	20	2900	Sijm and van der Linde 1995	https://pubs.acs.org/doi/pdf/10.1021/es00011a011
1,2,3,4-tetrachlorobenzene	634-66-2	halobenzenes	Pimephales promelas	Chordata	Osteichthyes	4.46	20	1200	Sijm and van der Linde 1995	https://pubs.acs.org/doi/pdf/10.1021/es00011a011
1,2,3,4-tetrachlorobenzene	634-66-2	halobenzenes	Poecilia reticulata	Chordata	Osteichthyes	4.46	20	670	Van Hoogen and Opperhuizen 1988	https://doi.org/10.1002/etc.5620070304
1,2,3,4-tetrachlorobenzene	634-66-2	halobenzenes	Portunus pelagicus	Arthropoda	Crustacea	4.46	26	459.84	Mortimer and Connell 1994	https://doi.org/10.1006/eesa.1994.1054
1,2,3,4-tetrachloronaphthalene	20020-02-4	Chloronaphthalenes	Poecilia reticulata	Chordata	Osteichthyes	5.5	22	5011.87	Opperhuizen et al. 1985	https://doi.org/10.1016/0045-6535(85)90129-8
1,2,3,5-tetrachlorobenzene	634-90-2	halobenzenes	Lymnaea stagnalis	Mollusca	Gastropoda	4.66	20	131	Legierse 1998	https://doi.org/10.1016/S0166-445X(97)00092-1
1,2,3,5-tetrachlorobenzene	634-90-2	halobenzenes	Poecilia reticulata	Chordata	Osteichthyes	4.66	21	1000	Könemann and Van Leeuwen 1980	https://doi.org/10.1016/0045-6535(80)90150-2
1,2,3-trichlorobenzene	87-61-6	halobenzenes	Lymnaea stagnalis	Mollusca	Gastropoda	4.14	20	23	Legierse 1998	https://doi.org/10.1016/S0166-445X(97)00092-1
1,2,3-trichlorobenzene	87-61-6	halobenzenes	Lymnaea stagnalis	Mollusca	Gastropoda	4.14	20	25	Legierse 1998	https://doi.org/10.1016/S0166-445X(97)00092-1
1,2,3-trichlorobenzene	87-61-6	halobenzenes	Pimephales promelas	Chordata	Osteichthyes	4.14	20	700	Sijm and van der Linde 1995	https://pubs.acs.org/doi/pdf/10.1021/es00011a011
1,2,3-trichlorobenzene	87-61-6	halobenzenes	Pimephales promelas	Chordata	Osteichthyes	4.14	20	1000	Sijm and van der Linde 1995	https://pubs.acs.org/doi/pdf/10.1021/es00011a011
1,2,3-trichlorobenzene	87-61-6	halobenzenes	Pimephales promelas	Chordata	Osteichthyes	4.14	20	1300	Sijm and van der Linde 1995	https://pubs.acs.org/doi/pdf/10.1021/es00011a011
1,2,3-trichlorobenzene	87-61-6	halobenzenes	Pimephales promelas	Chordata	Osteichthyes	4.14	20	800	Sijm and van der Linde 1995	https://pubs.acs.org/doi/pdf/10.1021/es00011a011
1,2,3-trichlorobenzene	87-61-6	halobenzenes	Pimephales promelas	Chordata	Osteichthyes	4.14	20	1300	Sijm and van der Linde 1995	https://pubs.acs.org/doi/pdf/10.1021/es00011a011
1,2,3-trichlorobenzene	87-61-6	halobenzenes	Pimephales promelas	Chordata	Osteichthyes	4.14	20	800	Sijm and van der Linde 1995	https://pubs.acs.org/doi/pdf/10.1021/es00011a011
1,2,3-trichlorobenzene	87-61-6	halobenzenes	Poecilia reticulata	Chordata	Osteichthyes	4.14	21	316.228	Könemann and Van Leeuwen 1980	https://doi.org/10.1016/0045-6535(80)90150-2
1,2,3-trichlorobenzene	87-61-6	halobenzenes	Poecilia reticulata	Chordata	Osteichthyes	4.14	20	780	Van Hoogen and Opperhuizen 1988	https://doi.org/10.1002/etc.5620070304
1,2,3-trichlorobenzene	87-61-6	halobenzenes	Portunus pelagicus	Arthropoda	Crustacea	4.14	26	183.36	Mortimer and Connell 1994	https://doi.org/10.1006/eesa.1994.1054
1,3,5,7-tetrachloronaphthalene	53555-64-9	Chloronaphthalenes	Poecilia reticulata	Chordata	Osteichthyes	6.38	22	933.254	Opperhuizen et al. 1985	https://doi.org/10.1016/0045-6535(85)90129-8
1,3,5,8-tetrachloronaphthalene	31604-28-1	Chloronaphthalenes	Poecilia reticulata	Chordata	Osteichthyes	5.96	22	1258.93	Opperhuizen et al. 1985	https://doi.org/10.1016/0045-6535(85)90129-8
1,3,5-tribromobenzene	626-39-1	halobenzenes	Poecilia reticulata	Chordata	Osteichthyes	4.51	22	707.946	Gobas et al. 1989	https://doi.org/10.1002/etc.5620080306
1,3,5-trichlorobenzene	108-70-3	halobenzenes	Lymnaea stagnalis	Mollusca	Gastropoda	4.19	20	7	Legierse 1998	https://doi.org/10.1016/S0166-445X(97)00092-1
1,3,5-trichlorobenzene	108-70-3	halobenzenes	Poecilia reticulata	Chordata	Osteichthyes	4.19	21	301.995	Könemann and Van Leeuwen 1980	https://doi.org/10.1016/0045-6535(80)90150-2
1,3,7-trichloronaphthalene	55720-37-1	Chloronaphthalenes	Poecilia reticulata	Chordata	Osteichthyes	5.59	22	1380.38	Opperhuizen et al. 1985	https://doi.org/10.1016/0045-6535(85)90129-8
1,3-dichlorobenzene	541-73-1	halobenzenes	Pimephales promelas	Chordata	Osteichthyes	3.38	21	1104	De Wolf and Lieder 1998	https://doi.org/10.1016/S0045-6535(97)10062-5
1,4-dibromobenzene	106-37-6	halobenzenes	Poecilia reticulata	Chordata	Osteichthyes	3.79	22	128.825	Gobas et al. 1989	https://doi.org/10.1002/etc.5620080306
1,4-dichlorobenzene	106-46-7	halobenzenes	Poecilia reticulata	Chordata	Osteichthyes	3.38	21	97.7237	Könemann and Van Leeuwen 1980	https://doi.org/10.1016/0045-6535(80)90150-2
1,4-dichlorobenzene	106-46-7	halobenzenes	Portunus pelagicus	Arthropoda	Crustacea	3.38	26	70.08	Mortimer and Connell 1994	https://doi.org/10.1006/eesa.1994.1054
1,4-dichloronaphthalene	1825-31-6	Chloronaphthalenes	Poecilia reticulata	Chordata	Osteichthyes	4.88	22	1096.48	Opperhuizen et al. 1985	https://doi.org/10.1016/0045-6535(85)90129-8
1,8-dichloronaphthalene	2050-74-0	Chloronaphthalenes	Poecilia reticulata	Chordata	Osteichthyes	4.41	22	933.254	Opperhuizen et al. 1985	https://doi.org/10.1016/0045-6535(85)90129-8
2,2',3,3',4,4',5,5',6,6'-decachlorobiphenyl	2051-24-3	PCB	Brachydanio rerio	Chordata	Osteichthyes	8.27	22	3640	Fox et al. 1994	https://doi.org/10.1006/eesa.1994.1038
2,2',3,3',4,4',5,5',6,6'-decachlorobiphenyl	2051-24-3	PCB	Poecilia reticulata	Chordata	Osteichthyes	8.27	22.5	40	Bruggeman et al. 1984	https://doi.org/10.1080/02772248409357024
2,2',3,3',4,4',5,5',6,6'-decachlorobiphenyl	2051-24-3	PCB	Poecilia reticulata	Chordata	Osteichthyes	8.27	22	41.6869	Gobas et al. 1989	https://doi.org/10.1002/etc.5620080306
2,2',3,3',4,4',5,5',6-nonachlorobiphenyl	40186-72-9	PCB	Brachydanio rerio	Chordata	Osteichthyes	7.07	22	4940	Fox et al. 1994	https://doi.org/10.1006/eesa.1994.1038
2,2',3,3',4,4',5,5'-octachlorobiphenyl	35694-08-7	PCB	Brachydanio rerio	Chordata	Osteichthyes	7.62	22	5640	Fox et al. 1994	https://doi.org/10.1006/eesa.1994.1038
2,2',3,3',4,4',5,5'-octachlorobiphenyl	35694-08-7	PCB	Poecilia reticulata	Chordata	Osteichthyes	7.62	22.5	150	Bruggeman et al. 1984	https://doi.org/10.1080/02772248409357024
2,2',3,3',4,4',5,6-octachlorobiphenyl	52663-78-2	PCB	Brachydanio rerio	Chordata	Osteichthyes	7.35	22	5640	Fox et al. 1994	https://doi.org/10.1006/eesa.1994.1038
2,2',3,3',4,4'-hexachlorobiphenyl	38380-07-3	PCB	Brachydanio rerio	Chordata	Osteichthyes	7.32	22	4970	Fox et al. 1994	https://doi.org/10.1006/eesa.1994.1038
2,2',3,3',4,5,5',6-octachlorobiphenyl	68194-17-2	PCB	Brachydanio rerio	Chordata	Osteichthyes	7.35	22	5950	Fox et al. 1994	https://doi.org/10.1006/eesa.1994.1038
2,2',3,3',5,5',6,6'-octachlorobiphenyl	2136-99-4	PCB	Brachydanio rerio	Chordata	Osteichthyes	7.73	22	5070	Fox et al. 1994	https://doi.org/10.1006/eesa.1994.1038
2,2',3,3',6,6'-hexachlorobiphenyl	38411-22-2	PCB	Brachydanio rerio	Chordata	Osteichthyes	7.12	22	4300	Fox et al. 1994	https://doi.org/10.1006/eesa.1994.1038
2,2',3,4,4',5',6-heptachlorobiphenyl	52663-69-1	PCB	Brachydanio rerio	Chordata	Osteichthyes	7.65	22	6000	Fox et al. 1994	https://doi.org/10.1006/eesa.1994.1038
2,2',3,4,4',5'-hexachlorobiphenyl	35065-28-2	PCB	Brachydanio rerio	Chordata	Osteichthyes	6.83	22	4770	Fox et al. 1994	https://doi.org/10.1006/eesa.1994.1038
2,2',3,4,5,5',6-heptachlorobiphenyl	52712-05-7	PCB	Brachydanio rerio	Chordata	Osteichthyes	6.78	22	6000	Fox et al. 1994	https://doi.org/10.1006/eesa.1994.1038
2,2',3,4,5,5'-hexachlorobiphenyl	52712-04-6	PCB	Brachydanio rerio	Chordata	Osteichthyes	6.75	22	4910	Fox et al. 1994	https://doi.org/10.1006/eesa.1994.1038
2,2',3,4,5'-pentachlorobiphenyl	38380-02-8	PCB	Brachydanio rerio	Chordata	Osteichthyes	6.23	22	3360	Fox et al. 1994	https://doi.org/10.1006/eesa.1994.1038
2,2',3',4,5-pentachlorobiphenyl	41464-51-1	PCB	Brachydanio rerio	Chordata	Osteichthyes	6.31	22	3400	Fox et al. 1994	https://doi.org/10.1006/eesa.1994.1038
2,2',3,5,5',6-hexachlorobiphenyl	52663-63-5	PCB	Brachydanio rerio	Chordata	Osteichthyes	7.29	22	4220	Fox et al. 1994	https://doi.org/10.1006/eesa.1994.1038
2,2',3,5',6-pentachlorobiphenyl	38379-99-6	PCB	Chironomus tentans	Arthropoda	Insecta	5.92	21.5	12192	Novak et al. 1990	https://doi.org/10.1016/0043-1354(90)90007-S
2,2',3,5'-tetrachlorobiphenyl	41464-39-5	PCB	Brachydanio rerio	Chordata	Osteichthyes	5.73	22	3200	Fox et al. 1994	https://doi.org/10.1006/eesa.1994.1038
2,2',4,4',5,5'-hexabromodiphenylether	68631-49-2	bromodiphenylethers	Mytilus edulis	Mollusca	Bivalvia	7.39	7	1900	Gustafsson et al. 1999	https://doi.org/10.1002/etc.5620180621
2,2',4,4',5,5'-hexachlorobiphenyl	35065-27-1	PCB	Brachydanio rerio	Chordata	Osteichthyes	6.8	22	4660	Fox et al. 1994	https://doi.org/10.1006/eesa.1994.1038
2,2',4,4',5,5'-hexachlorobiphenyl	35065-27-1	PCB	Hyalella azteca	Arthropoda	Crustacea	6.8	21	6040.8	Nuutinen et al. 2003	https://doi.org/10.1007/s00244-002-2127-x
2,2',4,4',5,5'-hexachlorobiphenyl	35065-27-1	PCB	Lumbriculus variegatus	Annelida	Oligochaeta	6.8	21	3213.6	Fisher et al. 1999	https://doi.org/10.1016/S0166-445X(98)00103-9
2,2',4,4',5,5'-hexachlorobiphenyl	35065-27-1	PCB	Mysis relicta	Arthropoda	Crustacea	6.8	4	1380	Evans and Landrum 1989	https://doi.org/10.1016/S0380-1330(89)71513-6
2,2',4,4',5,5'-hexachlorobiphenyl	35065-27-1	PCB	Mytilus edulis	Mollusca	Bivalvia	6.8	9	216	Björk and Gilek 1997	https://doi.org/10.1016/S0166-445X(96)00837-5
2,2',4,4',5,5'-hexachlorobiphenyl	35065-27-1	PCB	Mytilus edulis	Mollusca	Bivalvia	6.8	9	4800	Björk and Gilek 1997	https://doi.org/10.1016/S0166-445X(96)00837-5
2,2',4,4',5,5'-hexachlorobiphenyl	35065-27-1	PCB	Mytilus edulis	Mollusca	Bivalvia	6.8	9	4800	Björk and Gilek 1997	https://doi.org/10.1016/S0166-445X(96)00837-5
2,2',4,4',5,5'-hexachlorobiphenyl	35065-27-1	PCB	Mytilus edulis	Mollusca	Bivalvia	6.8	9	16800	Björk and Gilek 1997	https://doi.org/10.1016/S0166-445X(96)00837-5
2,2',4,4',5,5'-hexachlorobiphenyl	35065-27-1	PCB	Mytilus edulis	Mollusca	Bivalvia	6.8	9	8400	Björk and Gilek 1997	https://doi.org/10.1016/S0166-445X(96)00837-5
2,2',4,4',5,5'-hexachlorobiphenyl	35065-27-1	PCB	Mytilus edulis	Mollusca	Bivalvia	6.8	9	3600	Björk and Gilek 1997	https://doi.org/10.1016/S0166-445X(96)00837-5
2,2',4,4',5,5'-hexachlorobiphenyl	35065-27-1	PCB	Mytilus edulis	Mollusca	Bivalvia	6.8	9	2880	Björk and Gilek 1997	https://doi.org/10.1016/S0166-445X(96)00837-5
2,2',4,4',5,5'-hexachlorobiphenyl	35065-27-1	PCB	Mytilus edulis	Mollusca	Bivalvia	6.8	9	1440	Björk and Gilek 1997	https://doi.org/10.1016/S0166-445X(96)00837-5
2,2',4,4',5,5'-hexachlorobiphenyl	35065-27-1	PCB	Mytilus edulis	Mollusca	Bivalvia	6.8	9	600	Björk and Gilek 1997	https://doi.org/10.1016/S0166-445X(96)00837-5
2,2',4,4',5,5'-hexachlorobiphenyl	35065-27-1	PCB	Mytilus edulis	Mollusca	Bivalvia	6.8	7	570	Gustafsson et al. 1999	https://doi.org/10.1002/etc.5620180621
2,2',4,4',5,5'-hexachlorobiphenyl	35065-27-1	PCB	Pimephales promelas	Chordata	Osteichthyes	6.8	20	11000	Sijm and van der Linde 1995	https://pubs.acs.org/doi/pdf/10.1021/es00011a011
2,2',4,4',5,5'-hexachlorobiphenyl	35065-27-1	PCB	Pimephales promelas	Chordata	Osteichthyes	6.8	20	5900	Sijm and van der Linde 1995	https://pubs.acs.org/doi/pdf/10.1021/es00011a011
2,2',4,4',5,5'-hexachlorobiphenyl	35065-27-1	PCB	Pimephales promelas	Chordata	Osteichthyes	6.8	20	6300	Sijm and van der Linde 1995	https://pubs.acs.org/doi/pdf/10.1021/es00011a011
2,2',4,4',5,5'-hexachlorobiphenyl	35065-27-1	PCB	Pimephales promelas	Chordata	Osteichthyes	6.8	20	3400	Sijm and van der Linde 1995	https://pubs.acs.org/doi/pdf/10.1021/es00011a011
2,2',4,4',5,5'-hexachlorobiphenyl	35065-27-1	PCB	Pimephales promelas	Chordata	Osteichthyes	6.8	20	1100	Sijm and van der Linde 1995	https://pubs.acs.org/doi/pdf/10.1021/es00011a011
2,2',4,4',5,5'-hexachlorobiphenyl	35065-27-1	PCB	Poecilia reticulata	Chordata	Osteichthyes	6.8	22.5	800	Bruggeman et al. 1984	https://doi.org/10.1080/02772248409357024
2,2',4,4',5,5'-hexachlorobiphenyl	35065-27-1	PCB	Pontoporeia hoyi	Arthropoda	Crustacea	6.8	4	1284	Evans and Landrum 1989	https://doi.org/10.1016/S0380-1330(89)71513-6
2,2',4,4',5-pentabromodiphenylether	60348-60-9	bromodiphenylethers	Mytilus edulis	Mollusca	Bivalvia	6.81	7	17000	Gustafsson et al. 1999	https://doi.org/10.1002/etc.5620180621
2,2',4,4',6,6'-hexabromobiphenyl	59261-08-4	PCB	Poecilia reticulata	Chordata	Osteichthyes	7.2	22	323.594	Gobas et al. 1989	https://doi.org/10.1002/etc.5620080306
2,2',4,4'-tetrabromodiphenylether	5436-43-1	bromodiphenylethers	Mytilus edulis	Mollusca	Bivalvia	6.02	7	12000	Gustafsson et al. 1999	https://doi.org/10.1002/etc.5620180621
2,2',4,4'-tetrachlorobiphenyl	2437-79-8	PCB	Chironomus tentans	Arthropoda	Insecta	5.94	21.5	11616	Novak et al. 1990	https://doi.org/10.1016/0043-1354(90)90007-S
2,2',4,4'-tetrachlorobiphenyl	2437-79-8	PCB	Lumbriculus variegatus	Annelida	Oligochaeta	5.94	21	3254.4	Fisher et al. 1999	https://doi.org/10.1016/S0166-445X(98)00103-9
2,2',4,5,5'-pentachlorobiphenyl	37680-73-2	PCB	Brachydanio rerio	Chordata	Osteichthyes	6.14	22	3200	Fox et al. 1994	https://doi.org/10.1006/eesa.1994.1038
2,2',4,5,5'-pentachlorobiphenyl	37680-73-2	PCB	Chironomus tentans	Arthropoda	Insecta	6.14	21.5	6120	Novak et al. 1990	https://doi.org/10.1016/0043-1354(90)90007-S
2,2',4,5'-tetrachlorobiphenyl	41464-40-8	PCB	Brachydanio rerio	Chordata	Osteichthyes	6.36	22	3200	Fox et al. 1994	https://doi.org/10.1006/eesa.1994.1038
2,2',4,5'-tetrachlorobiphenyl	41464-40-8	PCB	Chironomus tentans	Arthropoda	Insecta	6.36	21.5	11208	Novak et al. 1990	https://doi.org/10.1016/0043-1354(90)90007-S
2,2',4,5'-tetrachlorobiphenyl	41464-40-8	PCB	Mytilus edulis	Mollusca	Bivalvia	6.36	8	480	Björk and Gilek 1999	https://doi.org/10.1002/etc.5620180424
2,2',4,5'-tetrachlorobiphenyl	41464-40-8	PCB	Mytilus edulis	Mollusca	Bivalvia	6.36	8	4800	Björk and Gilek 1999	https://doi.org/10.1002/etc.5620180424
2,2',4,5'-tetrachlorobiphenyl	41464-40-8	PCB	Mytilus edulis	Mollusca	Bivalvia	6.36	8	8400	Björk and Gilek 1999	https://doi.org/10.1002/etc.5620180424
2,2',4,5'-tetrachlorobiphenyl	41464-40-8	PCB	Mytilus edulis	Mollusca	Bivalvia	6.36	8	9600	Björk and Gilek 1999	https://doi.org/10.1002/etc.5620180424
2,2',4,5'-tetrachlorobiphenyl	41464-40-8	PCB	Mytilus edulis	Mollusca	Bivalvia	6.36	8	6000	Björk and Gilek 1999	https://doi.org/10.1002/etc.5620180424
2,2',4,5'-tetrachlorobiphenyl	41464-40-8	PCB	Mytilus edulis	Mollusca	Bivalvia	6.36	8	4080	Björk and Gilek 1999	https://doi.org/10.1002/etc.5620180424
2,2',4,5'-tetrachlorobiphenyl	41464-40-8	PCB	Mytilus edulis	Mollusca	Bivalvia	6.36	8	2880	Björk and Gilek 1999	https://doi.org/10.1002/etc.5620180424
2,2',4,5'-tetrachlorobiphenyl	41464-40-8	PCB	Mytilus edulis	Mollusca	Bivalvia	6.36	8	960	Björk and Gilek 1999	https://doi.org/10.1002/etc.5620180424
2,2',4,5'-tetrachlorobiphenyl	41464-40-8	PCB	Mytilus edulis	Mollusca	Bivalvia	6.36	8	960	Björk and Gilek 1999	https://doi.org/10.1002/etc.5620180424
2,2',4,6-tetrachlorobiphenyl	62796-65-0	PCB	Chironomus tentans	Arthropoda	Insecta	6.09	21.5	4152	Novak et al. 1990	https://doi.org/10.1016/0043-1354(90)90007-S
2,2',4-trichlorobiphenyl	37680-66-3	PCB	Chironomus tentans	Arthropoda	Insecta	5.5	21.5	4632	Novak et al. 1990	https://doi.org/10.1016/0043-1354(90)90007-S
2,2',5,5'-tetrabromobiphenyl	59080-37-4		Poecilia reticulata	Chordata	Osteichthyes	6.5	22	912.011	Gobas et al. 1989	https://doi.org/10.1002/etc.5620080306
2,2',5,5'-tetrachlorobiphenyl	35693-99-3	PCB	Brachydanio rerio	Chordata	Osteichthyes	5.79	22	3230	Fox et al. 1994	https://doi.org/10.1006/eesa.1994.1038
2,2',5,5'-tetrachlorobiphenyl	35693-99-3	PCB	Carassius auratus	Chordata	Osteichthyes	5.79	23	74	Bruggeman et al. 1981	https://doi.org/10.1016/0045-6535(81)90082-5
2,2',5,5'-tetrachlorobiphenyl	35693-99-3	PCB	Chironomus tentans	Arthropoda	Insecta	5.79	21.5	8616	Novak et al. 1990	https://doi.org/10.1016/0043-1354(90)90007-S
2,2',5,5'-tetrachlorobiphenyl	35693-99-3	PCB	Mytilus edulis	Mollusca	Bivalvia	5.79	7	2000	Gustafsson et al. 1999	https://doi.org/10.1002/etc.5620180621
2,2',5,5'-tetrachlorobiphenyl	35693-99-3	PCB	Pimephales promelas	Chordata	Osteichthyes	5.79	20	5900	Sijm and van der Linde 1995	https://pubs.acs.org/doi/pdf/10.1021/es00011a011
2,2',5,5'-tetrachlorobiphenyl	35693-99-3	PCB	Pimephales promelas	Chordata	Osteichthyes	5.79	20	18000	Sijm and van der Linde 1995	https://pubs.acs.org/doi/pdf/10.1021/es00011a011
2,2',5,5'-tetrachlorobiphenyl	35693-99-3	PCB	Pimephales promelas	Chordata	Osteichthyes	5.79	20	4700	Sijm and van der Linde 1995	https://pubs.acs.org/doi/pdf/10.1021/es00011a011
2,2',5,5'-tetrachlorobiphenyl	35693-99-3	PCB	Pimephales promelas	Chordata	Osteichthyes	5.79	20	3800	Sijm and van der Linde 1995	https://pubs.acs.org/doi/pdf/10.1021/es00011a011
2,2',5,5'-tetrachlorobiphenyl	35693-99-3	PCB	Pimephales promelas	Chordata	Osteichthyes	5.79	20	1800	Sijm and van der Linde 1995	https://pubs.acs.org/doi/pdf/10.1021/es00011a011
2,2',5,5'-tetrachlorobiphenyl	35693-99-3	PCB	Pimephales promelas	Chordata	Osteichthyes	5.79	20	1500	Sijm and van der Linde 1995	https://pubs.acs.org/doi/pdf/10.1021/es00011a011
2,2',5,5'-tetrachlorobiphenyl	35693-99-3	PCB	Poecilia reticulata	Chordata	Osteichthyes	5.79	22.5	1200	Bruggeman et al. 1984	https://doi.org/10.1080/02772248409357024
2,2',5,5'-tetrachlorobiphenyl	35693-99-3	PCB	Poecilia reticulata	Chordata	Osteichthyes	5.79	22	1122.02	Gobas et al. 1989	https://doi.org/10.1002/etc.5620080306
2,2',5-trichlorobiphenyl	37680-65-2	PCB	Brachydanio rerio	Chordata	Osteichthyes	5.44	22	3760	Fox et al. 1994	https://doi.org/10.1006/eesa.1994.1038
2,2',5-trichlorobiphenyl	37680-65-2	PCB	Carassius auratus	Chordata	Osteichthyes	5.44	23	950	Bruggeman et al. 1981	https://doi.org/10.1016/0045-6535(81)90082-5
2,2',5-trichlorobiphenyl	37680-65-2	PCB	Chironomus tentans	Arthropoda	Insecta	5.44	21.5	4464	Novak et al. 1990	https://doi.org/10.1016/0043-1354(90)90007-S
2,2',6,6'-tetrachlorobiphenyl	15968-05-5	PCB	Brachydanio rerio	Chordata	Osteichthyes	5.94	22	2740	Fox et al. 1994	https://doi.org/10.1006/eesa.1994.1038
2,2',6-trichlorobiphenyl	38444-73-4	PCB	Chironomus tentans	Arthropoda	Insecta	5.04	21.5	15120	Novak et al. 1990	https://doi.org/10.1016/0043-1354(90)90007-S
2,2'-bithiophene	492-97-7		Poecilia reticulata	Chordata	Osteichthyes	3.75	23	1123.2	De Voogt et al. 1991	https://doi.org/10.1016/0166-445X(91)90015-2
2,2'-dichlorobiphenyl	13029-08-8	PCB	Chironomus tentans	Arthropoda	Insecta	4.73	21.5	5688	Novak et al. 1990	https://doi.org/10.1016/0043-1354(90)90007-S
2,3,3',4,4'-pentachlorobiphenyl	32598-14-4	PCB	Brachydanio rerio	Chordata	Osteichthyes	6.79	27	7660.8	Petersen and Kristensen 1998	https://doi.org/10.1002/etc.5620170724
2,3,3',4,4'-pentachlorobiphenyl	32598-14-4	PCB	Gadus morhua	Chordata	Osteichthyes	6.79	6.5	2649.6	Petersen and Kristensen 1998	https://doi.org/10.1002/etc.5620170724
2,3,3',6-tetrachlorobiphenyl	74472-33-6	PCB	Chironomus tentans	Arthropoda	Insecta	6.22	21.5	6000	Novak et al. 1990	https://doi.org/10.1016/0043-1354(90)90007-S
2,3',4,4',5-pentachlorobiphenyl	31508-00-6	PCB	Mytilus edulis	Mollusca	Bivalvia	6.57	7	1400	Gustafsson et al. 1999	https://doi.org/10.1002/etc.5620180621
2,3,4,4'-tetrachlorobiphenyl	33025-41-1	PCB	Chironomus tentans	Arthropoda	Insecta	5.84	21.5	44400	Novak et al. 1990	https://doi.org/10.1016/0043-1354(90)90007-S
2,3',4,4'-tetrachlorobiphenyl	32598-10-0	PCB	Chironomus tentans	Arthropoda	Insecta	6.09	21.5	15984	Novak et al. 1990	https://doi.org/10.1016/0043-1354(90)90007-S
2,3',4',5-tetrachlorobiphenyl	32598-11-1	PCB	Brachydanio rerio	Chordata	Osteichthyes	6.23	22	3340	Fox et al. 1994	https://doi.org/10.1006/eesa.1994.1038
2,3',4',5-tetrachlorobiphenyl	32598-11-1	PCB	Carassius auratus	Chordata	Osteichthyes	6.23	23	42	Bruggeman et al. 1981	https://doi.org/10.1016/0045-6535(81)90082-5
2,3',4',5-tetrachlorobiphenyl	32598-11-1	PCB	Chironomus tentans	Arthropoda	Insecta	6.23	21.5	19488	Novak et al. 1990	https://doi.org/10.1016/0043-1354(90)90007-S
2,3,4',6-tetrachlorobiphenyl	52663-58-8	PCB	Chironomus tentans	Arthropoda	Insecta	5.76	21.5	13464	Novak et al. 1990	https://doi.org/10.1016/0043-1354(90)90007-S
2,3',5-trichlorobiphenyl	38444-81-4	PCB	Chironomus tentans	Arthropoda	Insecta	5.65	21.5	4608	Novak et al. 1990	https://doi.org/10.1016/0043-1354(90)90007-S
2,3-dichloronaphthalene	2050-75-1	Chloronaphthalenes	Poecilia reticulata	Chordata	Osteichthyes	4.71	22	1122.02	Opperhuizen et al. 1985	https://doi.org/10.1016/0045-6535(85)90129-8
2,4,4'-trichlorobiphenyl	7012-37-5	PCB	Chironomus tentans	Arthropoda	Insecta	5.71	21.5	13608	Novak et al. 1990	https://doi.org/10.1016/0043-1354(90)90007-S
2,4,5-trichlorobiphenyl	15862-07-4	PCB	Poecilia reticulata	Chordata	Osteichthyes	5.9	22	380.189	Gobas et al. 1989	https://doi.org/10.1002/etc.5620080306
2,4',5-trichlorobiphenyl	16606-02-3	PCB	Brachydanio rerio	Chordata	Osteichthyes	5.68	27	11916	Petersen and Kristensen 1998	https://doi.org/10.1002/etc.5620170724
2,4',5-trichlorobiphenyl	16606-02-3	PCB	Brachydanio rerio	Chordata	Osteichthyes	5.68	22	3950	Fox et al. 1994	https://doi.org/10.1006/eesa.1994.1038
2,4',5-trichlorobiphenyl	16606-02-3	PCB	Carassius auratus	Chordata	Osteichthyes	5.68	23	890	Bruggeman et al. 1981	https://doi.org/10.1016/0045-6535(81)90082-5
2,4',5-trichlorobiphenyl	16606-02-3	PCB	Chironomus tentans	Arthropoda	Insecta	5.68	21.5	10536	Novak et al. 1990	https://doi.org/10.1016/0043-1354(90)90007-S
2,4',5-trichlorobiphenyl	16606-02-3	PCB	Gadus morhua	Chordata	Osteichthyes	5.68	6.5	3043.2	Petersen and Kristensen 1998	https://doi.org/10.1002/etc.5620170724
2,4',5-trichlorobiphenyl	16606-02-3	PCB	Mytilus edulis	Mollusca	Bivalvia	5.68	8	720	Björk and Gilek 1999	https://doi.org/10.1002/etc.5620180424
2,4',5-trichlorobiphenyl	16606-02-3	PCB	Mytilus edulis	Mollusca	Bivalvia	5.68	8	5040	Björk and Gilek 1999	https://doi.org/10.1002/etc.5620180424
2,4',5-trichlorobiphenyl	16606-02-3	PCB	Mytilus edulis	Mollusca	Bivalvia	5.68	8	5040	Björk and Gilek 1999	https://doi.org/10.1002/etc.5620180424
2,4',5-trichlorobiphenyl	16606-02-3	PCB	Mytilus edulis	Mollusca	Bivalvia	5.68	8	5280	Björk and Gilek 1999	https://doi.org/10.1002/etc.5620180424
2,4',5-trichlorobiphenyl	16606-02-3	PCB	Mytilus edulis	Mollusca	Bivalvia	5.68	8	5040	Björk and Gilek 1999	https://doi.org/10.1002/etc.5620180424
2,4',5-trichlorobiphenyl	16606-02-3	PCB	Mytilus edulis	Mollusca	Bivalvia	5.68	8	2880	Björk and Gilek 1999	https://doi.org/10.1002/etc.5620180424
2,4',5-trichlorobiphenyl	16606-02-3	PCB	Mytilus edulis	Mollusca	Bivalvia	5.68	8	2880	Björk and Gilek 1999	https://doi.org/10.1002/etc.5620180424
2,4',5-trichlorobiphenyl	16606-02-3	PCB	Mytilus edulis	Mollusca	Bivalvia	5.68	8	1920	Björk and Gilek 1999	https://doi.org/10.1002/etc.5620180424
2,4',5-trichlorobiphenyl	16606-02-3	PCB	Mytilus edulis	Mollusca	Bivalvia	5.68	8	2160	Björk and Gilek 1999	https://doi.org/10.1002/etc.5620180424
2,4',5-trichlorobiphenyl	16606-02-3	PCB	Mytilus edulis	Mollusca	Bivalvia	5.68	7	1400	Gustafsson et al. 1999	https://doi.org/10.1002/etc.5620180621
2,4,5-trichlorophenol	95-95-4	halobenzenes	Gammarus pulex	Arthropoda	Crustacea	3.7	13	1389	Ashauer et al. 2012	https://doi.org/10.1021/es204611h
2,4,6-tribromobiphenyl	59080-33-0		Poecilia reticulata	Chordata	Osteichthyes	6.03	22	1122.02	Gobas et al. 1989	https://doi.org/10.1002/etc.5620080306
2,4',6-trichlorobiphenyl	38444-77-8	PCB	Chironomus tentans	Arthropoda	Insecta	5.47	21.5	2688	Novak et al. 1990	https://doi.org/10.1016/0043-1354(90)90007-S
2,4-dichloroaniline	554-00-7		Gammarus pulex	Arthropoda	Crustacea	2.78	13	293	Ashauer et al. 2012	https://doi.org/10.1021/es204611h
2,4-dichlorobiphenyl	33284-50-3	PCB	Chironomus tentans	Arthropoda	Insecta	5.16	21.5	25440	Novak et al. 1990	https://doi.org/10.1016/0043-1354(90)90007-S
2,4-dichlorophenol	120-83-2		Gammarus pulex	Arthropoda	Crustacea	3.17	13	723	Ashauer et al. 2012	https://doi.org/10.1021/es204611h
2,5-dichlorobiphenyl	34883-39-1	PCB	Brachydanio rerio	Chordata	Osteichthyes	5.1	22	2760	Fox et al. 1994	https://doi.org/10.1006/eesa.1994.1038
2,5-dichlorobiphenyl	34883-39-1	PCB	Carassius auratus	Chordata	Osteichthyes	5.1	23	920	Bruggeman et al. 1981	https://doi.org/10.1016/0045-6535(81)90082-5
2,5-dichlorobiphenyl	34883-39-1	PCB	Poecilia reticulata	Chordata	Osteichthyes	5.1	22.5	1900	Bruggeman et al. 1984	https://doi.org/10.1080/02772248409357024
2,6-dichlorobiphenyl	33146-45-1	PCB	Chironomus tentans	Arthropoda	Insecta	4.98	21.5	2496	Novak et al. 1990	https://doi.org/10.1016/0043-1354(90)90007-S
2,7-dichloronaphthalene	2198-77-8	Chloronaphthalenes	Poecilia reticulata	Chordata	Osteichthyes	4.81	22	1202.26	Opperhuizen et al. 1985	https://doi.org/10.1016/0045-6535(85)90129-8
2-12-(p-sulfophenyl)-dodecane	18777-53-2		Pimephales promelas	Chordata	Osteichthyes	3.54	22	159	Tolls et al. 2000	https://doi.org/10.1002/etc.5620191002
2-chloronaphthalene	91-58-7	Chloronaphthalenes	Poecilia reticulata	Chordata	Osteichthyes	4.19	22	676.083	Opperhuizen et al. 1985	https://doi.org/10.1016/0045-6535(85)90129-8
2-ethylhexyl diphenyl phosphate	1241-94-7		Oncorhynchus mykiss	Chordata	Osteichthyes	5.6	10	952.47	Muir and Grift 1981	https://doi.org/10.1016/0045-6535(81)90084-9
2-monochlorobiphenyl	2051-60-7		Lumbriculus variegatus	Annelida	Oligochaeta	4.53	21	3000	Fisher et al. 1999	https://doi.org/10.1016/S0166-445X(98)00103-9
3,3',4,4',5,5'-hexachlorobiphenyl	1336-36-3	PCB	Brachydanio rerio	Chordata	Osteichthyes	7.41	22	7200	Fox et al. 1994	https://doi.org/10.1006/eesa.1994.1038
3,3',4,4',5-pentachlorobiphenyl	57465-28-8	PCB	Brachydanio rerio	Chordata	Osteichthyes	7.05	22	6490	Fox et al. 1994	https://doi.org/10.1006/eesa.1994.1038
3,3',4,4'-tetrachlorobiphenyl	32598-13-3	PCB	Brachydanio rerio	Chordata	Osteichthyes	6.63	22	5160	Fox et al. 1994	https://doi.org/10.1006/eesa.1994.1038
3,3',4,4'-tetrachlorobiphenyl	32598-13-3	PCB	Mytilus edulis	Mollusca	Bivalvia	6.63	7	1700	Gustafsson et al. 1999	https://doi.org/10.1002/etc.5620180621
3,4-dichloroaniline	95-76-1		Brachydanio rerio	Chordata	Osteichthyes	2.69	26	1296	Ensenbach et al. 1996	https://doi.org/10.1016/0045-6535(96)00074-4
3,4-dichloroaniline	95-76-1		Brachydanio rerio	Chordata	Osteichthyes	2.69	26	1519.2	Ensenbach et al. 1996	https://doi.org/10.1016/0045-6535(96)00074-4
3,4-dichloroaniline	95-76-1		Leuciscus idus	Chordata	Osteichthyes	2.69	20	163.2	Ensenbach et al. 1996	https://doi.org/10.1016/0045-6535(96)00074-4
3,4-dichloroaniline	95-76-1		Leuciscus idus	Chordata	Osteichthyes	2.69	20	278.4	Ensenbach et al. 1996	https://doi.org/10.1016/0045-6535(96)00074-4
3,4-dichloroaniline	95-76-1		Oncorhynchus mykiss	Chordata	Osteichthyes	2.69	12	384	Ensenbach et al. 1996	https://doi.org/10.1016/0045-6535(96)00074-4
3,4-dichloroaniline	95-76-1		Oncorhynchus mykiss	Chordata	Osteichthyes	2.69	12	453.6	Ensenbach et al. 1996	https://doi.org/10.1016/0045-6535(96)00074-4
4,4'-dibromobiphenyl	92-86-4		Poecilia reticulata	Chordata	Osteichthyes	5.72	22	2137.96	Gobas et al. 1989	https://doi.org/10.1002/etc.5620080306
4,4'-dichlorobiphenyl	2050-68-2	PCB	Lumbriculus variegatus	Annelida	Oligochaeta	5.23	21	2529.6	Fisher et al. 1999	https://doi.org/10.1016/S0166-445X(98)00103-9
4,5-dichloro-2-octyl-2H-isothiazol-3-one	64359-81-5		Gammarus pulex	Arthropoda	Crustacea	2.8	13	345	Ashauer et al. 2012	https://doi.org/10.1021/es204611h
4-nitrobenzyl-chloride	100-14-1		Gammarus pulex	Arthropoda	Crustacea	2.61	13	576	Ashauer et al. 2012	https://doi.org/10.1021/es204611h
4-nonylphenol	104-40-5		Oryzias latipes	Chordata	Osteichthyes	5.76	19	0.487083	Tsuda et al. 2001	https://doi.org/10.1016/S0043-1354(00)00445-0
9-methylanthracene	779-02-2		Daphnia pulex	Arthropoda	Crustacea	5.07	25	13464	Southworth et al. 1978	https://doi.org/10.1016/0043-1354(78)90080-5
acridine	260-94-6		Daphnia pulex	Arthropoda	Crustacea	3.4	25	2616	Southworth et al. 1978	https://doi.org/10.1016/0043-1354(78)90080-5
acridine	260-94-6		Poecilia reticulata	Chordata	Osteichthyes	3.4	23	979.2	De Voogt et al. 1991	https://doi.org/10.1016/0166-445X(91)90015-2
a-hexachlorocyclohexane	319-84-6	halobiocides	Mytilus edulis	Mollusca	Bivalvia	3.78	10	91.2455	Ernst 1977	https://doi.org/10.1016/0045-6535(77)90144-8
aldicarb	116-06-3		Gammarus pulex	Arthropoda	Crustacea	1.13	13	9.86	Ashauer et al. 2012	https://doi.org/10.1021/es204611h
allethrin	584-79-2		Anodonta piscinalis	Mollusca	Bivalvia	4.57115	10	10.5	Sabaliunas et al. 1998	https://doi.org/10.1002/etc.5620170922
anthracene	120-12-7	PAH	Asellus aquaticus	Arthropoda	Crustacea	4.63	21	890	Van Hattum 1995	https://doi.org/10.1021/es9800479
anthracene	120-12-7	PAH	Chironomus riparius	Arthropoda	Insecta	4.63	30	3655.98	Gerould et al. 1983	https://doi.org/10.1016/0143-1471(83)90019-3
anthracene	120-12-7	PAH	Chironomus riparius	Arthropoda	Insecta	4.63	25	1810.57	Gerould et al. 1983	https://doi.org/10.1016/0143-1471(83)90019-3
anthracene	120-12-7	PAH	Chironomus riparius	Arthropoda	Insecta	4.63	25	1634.16	Gerould et al. 1983	https://doi.org/10.1016/0143-1471(83)90019-3
anthracene	120-12-7	PAH	Chironomus riparius	Arthropoda	Insecta	4.63	25	4053.06	Gerould et al. 1983	https://doi.org/10.1016/0143-1471(83)90019-3
anthracene	120-12-7	PAH	Chironomus riparius	Arthropoda	Insecta	4.63	25	4818.97	Gerould et al. 1983	https://doi.org/10.1016/0143-1471(83)90019-3
anthracene	120-12-7	PAH	Chironomus riparius	Arthropoda	Insecta	4.63	25	4053.06	Gerould et al. 1983	https://doi.org/10.1016/0143-1471(83)90019-3
anthracene	120-12-7	PAH	Chironomus riparius	Arthropoda	Insecta	4.63	16	2756.14	Gerould et al. 1983	https://doi.org/10.1016/0143-1471(83)90019-3
anthracene	120-12-7	PAH	Daphnia magna	Arthropoda	Crustacea	4.63	25	6240	Wang et al. 2021	https://doi.org/10.1021/acs.est.0c06970
anthracene	120-12-7	PAH	Daphnia pulex	Arthropoda	Crustacea	4.63	25	16848	Southworth et al. 1978	https://doi.org/10.1016/0043-1354(78)90080-5
anthracene	120-12-7	PAH	Poecilia reticulata	Chordata	Osteichthyes	4.63	23	1840	De Voogt et al. 1991	https://doi.org/10.1016/0166-445X(91)90015-2
anthracene	120-12-7	PAH	Pontoporeia hoyi	Arthropoda	Crustacea	4.63	4	3146	Landrum 1988	https://doi.org/10.1016/0166-445X(88)90026-4
anthracene	120-12-7	PAH	Stylodrius heringianus	Annelida	Polychaeta	4.63	4	2112	Frank et al. 1986	https://doi.org/10.1016/0045-6535(86)90025-1
atenolol	29122-68-7		Gammarus pulex	Arthropoda	Crustacea	-2.68287	21	3.941	Raths et al. 2022	https://doi.org/10.1111/gcb.16542
atenolol	29122-68-7		Gammarus pulex	Arthropoda	Crustacea	-2.68287	16	2.148	Raths et al. 2022	https://doi.org/10.1111/gcb.16542
atenolol	29122-68-7		Gammarus pulex	Arthropoda	Crustacea	-2.68287	11	0.9724	Raths et al. 2022	https://doi.org/10.1111/gcb.16542
atenolol	29122-68-7		Gammarus pulex	Arthropoda	Crustacea	-2.68287	6	0.8259	Raths et al. 2022	https://doi.org/10.1111/gcb.16542
atenolol	29122-68-7		Hyalella azteca	Arthropoda	Crustacea	-2.43098	21	0.7105	Raths et al. 2022	https://doi.org/10.1111/gcb.16542
atenolol	29122-68-7		Hyalella azteca	Arthropoda	Crustacea	-2.43098	16	0.2618	Raths et al. 2022	https://doi.org/10.1111/gcb.16542
atenolol	29122-68-7		Hyalella azteca	Arthropoda	Crustacea	-2.43098	11	0.1903	Raths et al. 2022	https://doi.org/10.1111/gcb.16542
atenolol	29122-68-7		Hyalella azteca	Arthropoda	Crustacea	-2.43098	6	0.1681	Raths et al. 2022	https://doi.org/10.1111/gcb.16542
atrazine	1912-24-9		Daphnia magna	Arthropoda	Crustacea	2.75	20	53.04	Nikkilä et al. 2001	https://doi.org/10.1002/etc.5620200510
atrazine	1912-24-9		Daphnia magna	Arthropoda	Crustacea	2.75	20	42.72	Nikkilä et al. 2001	https://doi.org/10.1002/etc.5620200510
atrazine	1912-24-9		Daphnia magna	Arthropoda	Crustacea	2.75	20	41.76	Nikkilä et al. 2001	https://doi.org/10.1002/etc.5620200510
atrazine	1912-24-9		Daphnia magna	Arthropoda	Crustacea	2.75	20	53.28	Nikkilä et al. 2001	https://doi.org/10.1002/etc.5620200510
azoxystrobin	131860-33-8		Gammarus pulex	Arthropoda	Crustacea	4.22	21	52.51	Raths et al. 2022	https://doi.org/10.1111/gcb.16542
azoxystrobin	131860-33-8		Gammarus pulex	Arthropoda	Crustacea	4.22	16	33.35	Raths et al. 2022	https://doi.org/10.1111/gcb.16542
azoxystrobin	131860-33-8		Gammarus pulex	Arthropoda	Crustacea	4.22	11	37.2	Rösch et al. 2017	https://doi.org/10.1021/acs.est.7b03088
azoxystrobin	131860-33-8		Gammarus pulex	Arthropoda	Crustacea	4.22	11	42.2	Fu et al. 2018	https://doi.org/10.1021/acs.est.8b04057
azoxystrobin	131860-33-8		Gammarus pulex	Arthropoda	Crustacea	4.22	11	27.97	Raths et al. 2022	https://doi.org/10.1111/gcb.16542
azoxystrobin	131860-33-8		Gammarus pulex	Arthropoda	Crustacea	4.22	6	12.07	Raths et al. 2022	https://doi.org/10.1111/gcb.16542
azoxystrobin	131860-33-8		Hyalella azteca	Arthropoda	Crustacea	4.22	23	14.7	Fu et al. 2018	https://doi.org/10.1021/acs.est.8b04057
azoxystrobin	131860-33-8		Hyalella azteca	Arthropoda	Crustacea	4.22	21	14.34	Raths et al. 2022	https://doi.org/10.1111/gcb.16542
azoxystrobin	131860-33-8		Hyalella azteca	Arthropoda	Crustacea	4.22	16	9.05	Raths et al. 2022	https://doi.org/10.1111/gcb.16542
azoxystrobin	131860-33-8		Hyalella azteca	Arthropoda	Crustacea	4.22	11	6.632	Raths et al. 2022	https://doi.org/10.1111/gcb.16542
azoxystrobin	131860-33-8		Hyalella azteca	Arthropoda	Crustacea	4.22	6	3.63	Raths et al. 2022	https://doi.org/10.1111/gcb.16542
benzene	71-43-2		Pimephales promelas	Chordata	Osteichthyes	2.13	21	168	De Wolf and Lieder 1998	https://doi.org/10.1016/S0045-6535(97)10062-5
benzo(a)acridine	225-11-6		Daphnia pulex	Arthropoda	Crustacea	4.45	25	4992	Southworth et al. 1978	https://doi.org/10.1016/0043-1354(78)90080-5
benzo(a)anthracene	56-55-3	PAH	Daphnia pulex	Arthropoda	Crustacea	5.61	25	16056	Southworth et al. 1978	https://doi.org/10.1016/0043-1354(78)90080-5
benzo(a)anthracene	56-55-3	PAH	Pontoporeia hoyi	Arthropoda	Crustacea	5.61	4	3326	Landrum 1988	https://doi.org/10.1016/0166-445X(88)90026-4
benzo(a)pyrene	50-32-8	PAH	Asellus aquaticus	Arthropoda	Crustacea	6.04	21	2410	Van Hattum 1995	https://doi.org/10.1021/es9800479
benzo(a)pyrene	50-32-8	PAH	Brachydanio rerio	Chordata	Osteichthyes	6.04	27	6748.8	Petersen and Kristensen 1998	https://doi.org/10.1002/etc.5620170724
benzo(a)pyrene	50-32-8	PAH	Hexagenia limbata	Arthropoda	Insecta	6.04	18	3768	Stehly et al. 1990	https://doi.org/10.1002/etc.5620090206
benzo(a)pyrene	50-32-8	PAH	Mysis relicta	Arthropoda	Crustacea	6.04	4	957.6	Evans and Landrum 1989	https://doi.org/10.1016/S0380-1330(89)71513-6
benzo(a)pyrene	50-32-8	PAH	Pontoporeia hoyi	Arthropoda	Crustacea	6.04	4	2803	Landrum 1988	https://doi.org/10.1016/0166-445X(88)90026-4
benzo(a)pyrene	50-32-8	PAH	Pontoporeia hoyi	Arthropoda	Crustacea	6.04	4	1821.6	Evans and Landrum 1989	https://doi.org/10.1016/S0380-1330(89)71513-6
benzo(a)pyrene	50-32-8	PAH	Stylodrius heringianus	Annelida	Polychaeta	6.04	4	2107	Frank et al. 1986	https://doi.org/10.1016/0045-6535(86)90025-1
benzo(b)furan	271-89-6		Poecilia reticulata	Chordata	Osteichthyes	2.67	23	460.8	De Voogt et al. 1991	https://doi.org/10.1016/0166-445X(91)90015-2
benzo(b)naphto(2,3d)thiophene	243-46-9		Poecilia reticulata	Chordata	Osteichthyes	5.07	23	1699.2	De Voogt et al. 1991	https://doi.org/10.1016/0166-445X(91)90015-2
benzo(b)thiophene	95-15-8		Poecilia reticulata	Chordata	Osteichthyes	3.12	23	1908	De Voogt et al. 1991	https://doi.org/10.1016/0166-445X(91)90015-2
benzo(e)pyrene	192-97-2	PAH	Asellus aquaticus	Arthropoda	Crustacea	6.22	21	8310	Van Hattum 1995	https://doi.org/10.1021/es9800479
benzo(g,h,i)perylene	191-24-2	PAH	Asellus aquaticus	Arthropoda	Crustacea	6.5	21	4030	Van Hattum 1995	https://doi.org/10.1021/es9800479
benzotriazole	95-14-7		Gammarus pulex	Arthropoda	Crustacea	1.0416	21	16.73	Raths et al. 2022	https://doi.org/10.1111/gcb.16542
benzotriazole	95-14-7		Gammarus pulex	Arthropoda	Crustacea	1.0416	16	10.69	Raths et al. 2022	https://doi.org/10.1111/gcb.16542
benzotriazole	95-14-7		Gammarus pulex	Arthropoda	Crustacea	1.0416	11	9.081	Raths et al. 2022	https://doi.org/10.1111/gcb.16542
benzotriazole	95-14-7		Gammarus pulex	Arthropoda	Crustacea	1.0416	6	4.748	Raths et al. 2022	https://doi.org/10.1111/gcb.16542
benzotriazole	95-14-7		Hyalella azteca	Arthropoda	Crustacea	0.700275	21	21.53	Raths et al. 2022	https://doi.org/10.1111/gcb.16542
benzotriazole	95-14-7		Hyalella azteca	Arthropoda	Crustacea	0.700275	16	17.71	Raths et al. 2022	https://doi.org/10.1111/gcb.16542
benzotriazole	95-14-7		Hyalella azteca	Arthropoda	Crustacea	0.700275	11	12.67	Raths et al. 2022	https://doi.org/10.1111/gcb.16542
benzotriazole	95-14-7		Hyalella azteca	Arthropoda	Crustacea	0.700275	6	12.12	Raths et al. 2022	https://doi.org/10.1111/gcb.16542
biphenyl	92-52-4		Pontoporeia hoyi	Arthropoda	Crustacea	4.01	4	2290	Landrum 1988	https://doi.org/10.1016/0166-445X(88)90026-4
bromobenzene	108-86-1	halobenzenes	Pimephales promelas	Chordata	Osteichthyes	2.99	21	696	De Wolf and Lieder 1998	https://doi.org/10.1016/S0045-6535(97)10062-5
bromophos	2104-96-3	phosphorbiocides	Poecilia reticulata	Chordata	Osteichthyes	5.21	25	1150.16	De Bruijn and Hermens 1991	https://doi.org/10.1016/0048-9697(91)90199-O
butachlor	23184-66-9		Aristichthys nobilis	Chordata	Osteichthyes	4.5	27	926.4	Lin et al. 1997	https://doi.org/10.1002/(SICI)1096-9063(199702)49:2<178::AID-PS524>3.0.CO;2-N
butachlor	23184-66-9		Aristichthys nobilis	Chordata	Osteichthyes	4.5	27	448.8	Lin et al. 1997	https://doi.org/10.1002/(SICI)1096-9063(199702)49:2<178::AID-PS524>3.0.CO;2-N
butylbenzyl phthalate	85-68-7		Lepomis macrochirus	Chordata	Osteichthyes	4.77	16	320.663	Staples et al. 1997	https://doi.org/10.1016/S0045-6535(97)00195-1
butylbenzyl phthalate	85-68-7		Parophrys vetulus	Chordata	Osteichthyes	4.77	12	400	Staples et al. 1997	https://doi.org/10.1016/S0045-6535(97)00195-1
butylbenzyl phthalate	85-68-7		Physa	Mollusca	Gastropoda	4.77	24	33	Staples et al. 1997	https://doi.org/10.1016/S0045-6535(97)00195-1
carbamazepine	298-46-4		Gammarus pulex	Arthropoda	Crustacea	2.77	21	33	Raths et al. 2022	https://doi.org/10.1111/gcb.16542
carbamazepine	298-46-4		Gammarus pulex	Arthropoda	Crustacea	2.77	16	17.13	Raths et al. 2022	https://doi.org/10.1111/gcb.16542
carbamazepine	298-46-4		Gammarus pulex	Arthropoda	Crustacea	2.77	11	11.81	Raths et al. 2022	https://doi.org/10.1111/gcb.16542
carbamazepine	298-46-4		Gammarus pulex	Arthropoda	Crustacea	2.77	6	6.01	Raths et al. 2022	https://doi.org/10.1111/gcb.16542
carbamazepine	298-46-4		Hyalella azteca	Arthropoda	Crustacea	2.77	21	17.26	Raths et al. 2022	https://doi.org/10.1111/gcb.16542
carbamazepine	298-46-4		Hyalella azteca	Arthropoda	Crustacea	2.77	16	6.913	Raths et al. 2022	https://doi.org/10.1111/gcb.16542
carbamazepine	298-46-4		Hyalella azteca	Arthropoda	Crustacea	2.77	11	3.795	Raths et al. 2022	https://doi.org/10.1111/gcb.16542
carbamazepine	298-46-4		Hyalella azteca	Arthropoda	Crustacea	2.77	6	1.793	Raths et al. 2022	https://doi.org/10.1111/gcb.16542
carbaryl	63-25-2		Gammarus pulex	Arthropoda	Crustacea	2.36	13	23.4	Ashauer et al. 2012	https://doi.org/10.1021/es204611h
carbaryl	63-25-2		Mysis relicta	Arthropoda	Crustacea	2.36	4	3.216	Landrum and Dupuis 1989	https://doi.org/10.1139/f95-847
carbaryl	63-25-2		Pontoporeia hoyi	Arthropoda	Crustacea	2.36	4	89.76	Landrum and Dupuis 1989	https://doi.org/10.1139/f95-847
carbazole	86-74-8		Poecilia reticulata	Chordata	Osteichthyes	3.72	23	816	De Voogt et al. 1991	https://doi.org/10.1016/0166-445X(91)90015-2
carbofuran	1563-66-2		Gammarus pulex	Arthropoda	Crustacea	1.63	13	4930	Ashauer et al. 2012	https://doi.org/10.1021/es204611h
chlomethoxyfen	32861-85-1		Aristichthys nobilis	Chordata	Osteichthyes	4.4	27	35400	Lin et al. 1997	https://doi.org/10.1002/(SICI)1096-9063(199702)49:2<178::AID-PS524>3.0.CO;2-N
chlomethoxyfen	32861-85-1		Aristichthys nobilis	Chordata	Osteichthyes	4.4	27	11431.2	Lin et al. 1997	https://doi.org/10.1002/(SICI)1096-9063(199702)49:2<178::AID-PS524>3.0.CO;2-N
chlordane	12789-03-6	halobiocides	Anodonta piscinalis	Mollusca	Bivalvia	6	10	75.7	Sabaliunas et al. 1998	https://doi.org/10.1002/etc.5620170922
chlorobenzene	108-90-7	halobenzenes	Pimephales promelas	Chordata	Osteichthyes	2.84	21	480	De Wolf and Lieder 1998	https://doi.org/10.1016/S0045-6535(97)10062-5
chlorpyrifos	2921-88-2	phosphorbiocides	Anax imperator	Arthropoda	Insecta	5.27	17	21.2	Rubach et al. 2010	https://doi.org/10.1002/etc.273
chlorpyrifos	2921-88-2	phosphorbiocides	Asellus aquaticus	Arthropoda	Crustacea	5.27	17	596	Rubach et al. 2010	https://doi.org/10.1002/etc.273
chlorpyrifos	2921-88-2	phosphorbiocides	Chaoborus obscuripes	Arthropoda	Insecta	5.27	17	318	Rubach et al. 2010	https://doi.org/10.1002/etc.273
chlorpyrifos	2921-88-2	phosphorbiocides	Cloeon dipterum	Arthropoda	Insecta	5.27	17	349	Rubach et al. 2010	https://doi.org/10.1002/etc.273
chlorpyrifos	2921-88-2	phosphorbiocides	Culex pipiens	Arthropoda	Insecta	5.27	17	328	Rubach et al. 2010	https://doi.org/10.1002/etc.273
chlorpyrifos	2921-88-2	phosphorbiocides	Daphnia magna	Arthropoda	Crustacea	5.27	17	295	Rubach et al. 2010	https://doi.org/10.1002/etc.273
chlorpyrifos	2921-88-2	phosphorbiocides	Gammarus pulex	Arthropoda	Crustacea	5.27	17	1110	Rubach et al. 2010	https://doi.org/10.1002/etc.273
chlorpyrifos	2921-88-2	phosphorbiocides	Gammarus pulex	Arthropoda	Crustacea	5.27	17	812	Rubach et al. 2010	https://doi.org/10.1002/etc.273
chlorpyrifos	2921-88-2	phosphorbiocides	Gammarus pulex	Arthropoda	Crustacea	5.27	13	1499	Ashauer et al. 2012	https://doi.org/10.1021/es204611h
chlorpyrifos	2921-88-2	phosphorbiocides	Molanna angustata	Arthropoda	Insecta	5.27	17	579	Rubach et al. 2010	https://doi.org/10.1002/etc.273
chlorpyrifos	2921-88-2	phosphorbiocides	Neocaridina denticulata	Arthropoda	Crustacea	5.27	17	617	Rubach et al. 2010	https://doi.org/10.1002/etc.273
chlorpyrifos	2921-88-2	phosphorbiocides	Notonecta maculata	Arthropoda	Insecta	5.27	17	61.9	Rubach et al. 2010	https://doi.org/10.1002/etc.273
chlorpyrifos	2921-88-2	phosphorbiocides	Parapoynx stratiotata	Arthropoda	Insecta	5.27	17	275	Rubach et al. 2010	https://doi.org/10.1002/etc.273
chlorpyrifos	2921-88-2	phosphorbiocides	Plea minutissima	Arthropoda	Insecta	5.27	17	88.2	Rubach et al. 2010	https://doi.org/10.1002/etc.273
chlorpyrifos	2921-88-2	phosphorbiocides	Procambarus sp.	Arthropoda	Crustacea	5.27	17	24.2	Rubach et al. 2010	https://doi.org/10.1002/etc.273
chlorpyrifos	2921-88-2	phosphorbiocides	Procambarus sp.	Arthropoda	Crustacea	5.27	17	199	Rubach et al. 2010	https://doi.org/10.1002/etc.273
chlorpyrifos	2921-88-2	phosphorbiocides	Ranatra linearis	Arthropoda	Insecta	5.27	17	42.1	Rubach et al. 2010	https://doi.org/10.1002/etc.273
chlorpyrifos	2921-88-2	phosphorbiocides	Sialis lutaria	Arthropoda	Insecta	5.27	17	203	Rubach et al. 2010	https://doi.org/10.1002/etc.273
chlorthion	500-28-7	phosphorbiocides	Lymnaea stagnalis	Mollusca	Gastropoda	3.63	20	10	Legierse 1998	https://doi.org/10.1016/S0166-445X(97)00092-1
chlorthion	500-28-7	phosphorbiocides	Poecilia reticulata	Chordata	Osteichthyes	3.63	25	178.64	De Bruijn and Hermens 1991	https://doi.org/10.1016/0048-9697(91)90199-O
citalopram	59729-33-8		Gammarus pulex	Arthropoda	Crustacea	0.271725	21	103.5	Raths et al. 2022	https://doi.org/10.1111/gcb.16542
citalopram	59729-33-8		Gammarus pulex	Arthropoda	Crustacea	0.271725	16	55.33	Raths et al. 2022	https://doi.org/10.1111/gcb.16542
citalopram	59729-33-8		Gammarus pulex	Arthropoda	Crustacea	0.271725	11	25.06	Raths et al. 2022	https://doi.org/10.1111/gcb.16542
citalopram	59729-33-8		Gammarus pulex	Arthropoda	Crustacea	0.271725	6	11.39	Raths et al. 2022	https://doi.org/10.1111/gcb.16542
citalopram	59729-33-8		Hyalella azteca	Arthropoda	Crustacea	0.2957	21	11.74	Raths et al. 2022	https://doi.org/10.1111/gcb.16542
citalopram	59729-33-8		Hyalella azteca	Arthropoda	Crustacea	0.2957	16	9.158	Raths et al. 2022	https://doi.org/10.1111/gcb.16542
citalopram	59729-33-8		Hyalella azteca	Arthropoda	Crustacea	0.2957	11	4.445	Raths et al. 2022	https://doi.org/10.1111/gcb.16542
citalopram	59729-33-8		Hyalella azteca	Arthropoda	Crustacea	0.2957	6	3.552	Raths et al. 2022	https://doi.org/10.1111/gcb.16542
cyanophos	2636-26-2	phosphorbiocides	Poecilia reticulata	Chordata	Osteichthyes	2.01	25	113.52	De Bruijn and Hermens 1991	https://doi.org/10.1016/0048-9697(91)90199-O
cypermethrin	52315-07-8		Oncorhynchus mykiss	Chordata	Osteichthyes	6	10	225.082	Muir et al. 1994	https://doi.org/10.1016/0166-445X(94)90070-1
cypermethrin	52315-07-8		Asellus aquaticus	Arthropoda	Crustacea	6	10	1652.88	Dalhoff et al. 2020	https://doi.org/10.1021/acs.est.0c00189
cypermethrin	52315-07-8		Chaetopteryx villosa	Arthropoda	Insecta	6	10	359.04	Dalhoff et al. 2020	https://doi.org/10.1021/acs.est.0c00189
cypermethrin	52315-07-8		Chironomus riparius	Arthropoda	Insecta	6	10	657.12	Dalhoff et al. 2020	https://doi.org/10.1021/acs.est.0c00189
cypermethrin	52315-07-8		Daphnia magna	Arthropoda	Crustacea	6	10	2853.6	Dalhoff et al. 2020	https://doi.org/10.1021/acs.est.0c00189
cypermethrin	52315-07-8		Gammarus pulex	Arthropoda	Crustacea	6	10	1841.76	Dalhoff et al. 2020	https://doi.org/10.1021/acs.est.0c00189
cypermethrin	52315-07-8		Heptagenia sulphurea	Arthropoda	Insecta	6	10	625.44	Dalhoff et al. 2020	https://doi.org/10.1021/acs.est.0c00189
cypermethrin	52315-07-8		Hydropsyche pellucidula	Arthropoda	Insecta	6	10	67.848	Dalhoff et al. 2020	https://doi.org/10.1021/acs.est.0c00189
cypermethrin	52315-07-8		Radix balthica	Mollusca	Gastropoda	6	10	4545.6	Dalhoff et al. 2020	https://doi.org/10.1021/acs.est.0c00189
cypermethrin	52315-07-8		Tubifex tubifex	Annelida	Oligochaeta	6	10	1594.84	Dalhoff et al. 2020	https://doi.org/10.1021/acs.est.0c00189
cyprodinil	121552-61-2		Gammarus pulex	Arthropoda	Crustacea	3.21	21	853.9	Raths et al. 2022	https://doi.org/10.1111/gcb.16542
cyprodinil	121552-61-2		Gammarus pulex	Arthropoda	Crustacea	3.21	16	495.6	Raths et al. 2022	https://doi.org/10.1111/gcb.16542
cyprodinil	121552-61-2		Gammarus pulex	Arthropoda	Crustacea	3.21	11	511.2	Raths et al. 2022	https://doi.org/10.1111/gcb.16542
cyprodinil	121552-61-2		Gammarus pulex	Arthropoda	Crustacea	3.21	6	327.6	Raths et al. 2022	https://doi.org/10.1111/gcb.16542
cyprodinil	121552-61-2		Hyalella azteca	Arthropoda	Crustacea	3.21	21	1075	Raths et al. 2022	https://doi.org/10.1111/gcb.16542
cyprodinil	121552-61-2		Hyalella azteca	Arthropoda	Crustacea	3.21	16	732.4	Raths et al. 2022	https://doi.org/10.1111/gcb.16542
cyprodinil	121552-61-2		Hyalella azteca	Arthropoda	Crustacea	3.21	11	443.1	Raths et al. 2022	https://doi.org/10.1111/gcb.16542
cyprodinil	121552-61-2		Hyalella azteca	Arthropoda	Crustacea	3.21	6	280.4	Raths et al. 2022	https://doi.org/10.1111/gcb.16542
DDD	72-54-8	halobiocides	Diporeia	Arthropoda	Crustacea	6.02	4	2088	Lotufo et al. 2000a	https://doi.org/10.1002/etc.5620190217
DDD	72-54-8	halobiocides	Diporeia	Arthropoda	Crustacea	6.02	4	1896	Lotufo et al. 2000a	https://doi.org/10.1002/etc.5620190217
DDD	72-54-8	halobiocides	Hyalella azteca	Arthropoda	Crustacea	6.02	19.6	8808	Lotufo et al. 2000a	https://doi.org/10.1002/etc.5620190217
DDD	72-54-8	halobiocides	Hyalella azteca	Arthropoda	Crustacea	6.02	19.6	8016	Lotufo et al. 2000a	https://doi.org/10.1002/etc.5620190217
DDD	72-54-8	halobiocides	Hyalella azteca	Arthropoda	Crustacea	6.02	19.6	6528	Lotufo et al. 2000a	https://doi.org/10.1002/etc.5620190217
DDD	72-54-8	halobiocides	Mytilus edulis	Mollusca	Bivalvia	6.02	10	1259.54	Ernst 1977	https://doi.org/10.1016/0045-6535(77)90144-8
DDE	72-55-9	halobiocides	Diporeia	Arthropoda	Crustacea	6.51	4	2448	Lotufo et al. 2000a	https://doi.org/10.1002/etc.5620190217
DDE	72-55-9	halobiocides	Diporeia	Arthropoda	Crustacea	6.51	4	2256	Lotufo et al. 2000a	https://doi.org/10.1002/etc.5620190217
DDE	72-55-9	halobiocides	Diporeia	Arthropoda	Crustacea	6.51	4	1872	Lotufo et al. 2000a	https://doi.org/10.1002/etc.5620190217
DDE	72-55-9	halobiocides	Diporeia	Arthropoda	Crustacea	6.51	4	1488	Lotufo et al. 2000a	https://doi.org/10.1002/etc.5620190217
DDE	72-55-9	halobiocides	Hyalella azteca	Arthropoda	Crustacea	6.51	19.6	13032	Lotufo et al. 2000a	https://doi.org/10.1002/etc.5620190217
DDE	72-55-9	halobiocides	Hyalella azteca	Arthropoda	Crustacea	6.51	19.6	15672	Lotufo et al. 2000a	https://doi.org/10.1002/etc.5620190217
DDE	72-55-9	halobiocides	Hyalella azteca	Arthropoda	Crustacea	6.51	19.6	11784	Lotufo et al. 2000a	https://doi.org/10.1002/etc.5620190217
DDE	72-55-9	halobiocides	Lumbriculus variegatus	Annelida	Oligochaeta	6.51	21	3297.6	Fisher et al. 1999	https://doi.org/10.1016/S0166-445X(98)00103-9
DDE	72-55-9	halobiocides	Mysis relicta	Arthropoda	Crustacea	6.51	4	1104	Evans and Landrum 1989	https://doi.org/10.1016/S0380-1330(89)71513-6
DDE	72-55-9	halobiocides	Pontoporeia hoyi	Arthropoda	Crustacea	6.51	4	1900.8	Evans and Landrum 1989	https://doi.org/10.1016/S0380-1330(89)71513-6
DDT	50-29-3	halobiocides	Diporeia	Arthropoda	Crustacea	6.36	4	1560	Lotufo et al. 2000a	https://doi.org/10.1002/etc.5620190217
DDT	50-29-3	halobiocides	Diporeia	Arthropoda	Crustacea	6.36	4	1680	Lotufo et al. 2000a	https://doi.org/10.1002/etc.5620190217
DDT	50-29-3	halobiocides	Hyalella azteca	Arthropoda	Crustacea	6.36	19.6	6456	Lotufo et al. 2000a	https://doi.org/10.1002/etc.5620190217
DDT	50-29-3	halobiocides	Hyalella azteca	Arthropoda	Crustacea	6.36	19.6	7584	Lotufo et al. 2000a	https://doi.org/10.1002/etc.5620190217
DDT	50-29-3	halobiocides	Hyalella azteca	Arthropoda	Crustacea	6.36	19.6	5880	Lotufo et al. 2000a	https://doi.org/10.1002/etc.5620190217
DDT	50-29-3	halobiocides	Oncorhynchus mykiss	Chordata	Osteichthyes	6.36	10	569.466	Muir et al. 1994	https://doi.org/10.1016/0166-445X(94)90070-1
deltamethrin	52918-63-5		Oncorhynchus mykiss	Chordata	Osteichthyes	6.2	10	186.713	Muir et al. 1994	https://doi.org/10.1016/0166-445X(94)90070-1
di-2-ethyl-hexylphthalate	117-81-7		Chironomus plumosus	Arthropoda	Insecta	4.2	22	81.6	Staples et al. 1997	https://doi.org/10.1016/S0045-6535(97)00195-1
di-2-ethyl-hexylphthalate	117-81-7		Chironomus plumosus	Arthropoda	Insecta	4.2	21	568	Staples et al. 1997	https://doi.org/10.1016/S0045-6535(97)00195-1
di-2-ethyl-hexylphthalate	117-81-7		Cyprinodon variegatus	Chordata	Osteichthyes	4.2	35	720	Staples et al. 1997	https://doi.org/10.1016/S0045-6535(97)00195-1
di-2-ethyl-hexylphthalate	117-81-7		Cyprinodon variegatus	Chordata	Osteichthyes	4.2	29	672	Staples et al. 1997	https://doi.org/10.1016/S0045-6535(97)00195-1
di-2-ethyl-hexylphthalate	117-81-7		Cyprinodon variegatus	Chordata	Osteichthyes	4.2	23	317	Staples et al. 1997	https://doi.org/10.1016/S0045-6535(97)00195-1
di-2-ethyl-hexylphthalate	117-81-7		Cyprinodon variegatus	Chordata	Osteichthyes	4.2	16	250	Staples et al. 1997	https://doi.org/10.1016/S0045-6535(97)00195-1
di-2-ethyl-hexylphthalate	117-81-7		Cyprinodon variegatus	Chordata	Osteichthyes	4.2	10	46	Staples et al. 1997	https://doi.org/10.1016/S0045-6535(97)00195-1
di-2-ethyl-hexylphthalate	117-81-7		Daphnia magna	Arthropoda	Crustacea	4.2	21	61	Staples et al. 1997	https://doi.org/10.1016/S0045-6535(97)00195-1
di-2-ethyl-hexylphthalate	117-81-7		Gambusia sp	Chordata	Osteichthyes	4.2	26	204	Staples et al. 1997	https://doi.org/10.1016/S0045-6535(97)00195-1
di-2-ethyl-hexylphthalate	117-81-7		Gammarus pseudolimnaeus	Arthropoda	Crustacea	4.2	21	82.599	Staples et al. 1997	https://doi.org/10.1016/S0045-6535(97)00195-1
di-2-ethyl-hexylphthalate	117-81-7		Hexagenia bilineata	Arthropoda	Insecta	4.2	21	128	Staples et al. 1997	https://doi.org/10.1016/S0045-6535(97)00195-1
di-2-ethyl-hexylphthalate	117-81-7		Lepomis macrochirus	Chordata	Osteichthyes	4.2	22	76	Staples et al. 1997	https://doi.org/10.1016/S0045-6535(97)00195-1
di-2-ethyl-hexylphthalate	117-81-7		Lepomis macrochirus	Chordata	Osteichthyes	4.2	16	26	Staples et al. 1997	https://doi.org/10.1016/S0045-6535(97)00195-1
di-2-ethyl-hexylphthalate	117-81-7		Mytilus edulis	Mollusca	Bivalvia	4.2	15	498.322	Staples et al. 1997	https://doi.org/10.1016/S0045-6535(97)00195-1
di-2-ethyl-hexylphthalate	117-81-7		Oncorhynchus mykiss	Chordata	Osteichthyes	4.2	12	64.6	Staples et al. 1997	https://doi.org/10.1016/S0045-6535(97)00195-1
di-2-ethyl-hexylphthalate	117-81-7		Oncorhynchus mykiss	Chordata	Osteichthyes	4.2	12	16.3	Staples et al. 1997	https://doi.org/10.1016/S0045-6535(97)00195-1
di-2-ethyl-hexylphthalate	117-81-7		Oncorhynchus mykiss	Chordata	Osteichthyes	4.2	12	3.7	Staples et al. 1997	https://doi.org/10.1016/S0045-6535(97)00195-1
di-2-ethyl-hexylphthalate	117-81-7		Parophrys vetulus	Chordata	Osteichthyes	4.2	12	24	Staples et al. 1997	https://doi.org/10.1016/S0045-6535(97)00195-1
di-2-ethyl-hexylphthalate	117-81-7		Physa stagnalis	Mollusca	Gastropoda	4.2	26	73	Staples et al. 1997	https://doi.org/10.1016/S0045-6535(97)00195-1
di-2-ethyl-hexylphthalate	117-81-7		Physa stagnalis	Mollusca	Gastropoda	4.2	24	76	Staples et al. 1997	https://doi.org/10.1016/S0045-6535(97)00195-1
di-2-ethyl-hexylphthalate	117-81-7		Pimephales promelas	Chordata	Osteichthyes	4.2	25	44.7466	Staples et al. 1997	https://doi.org/10.1016/S0045-6535(97)00195-1
diazinon	333-41-5	phosphorbiocides	Brachydanio rerio	Chordata	Osteichthyes	3.81	21	495.581	Keizer et al. 1991	https://doi.org/10.1016/0166-445X(91)90075-K
diazinon	333-41-5	phosphorbiocides	Brachydanio rerio	Chordata	Osteichthyes	3.81	21	371.31	Keizer et al. 1991	https://doi.org/10.1016/0166-445X(91)90075-K
diazinon	333-41-5	phosphorbiocides	Daphnia magna	Arthropoda	Crustacea	3.81	20	110.88	Kretschmann et al. 2011	https://doi.org/10.1021/es104324v
diazinon	333-41-5	phosphorbiocides	Poecilia reticulata	Chordata	Osteichthyes	3.81	21	275.655	Keizer et al. 1991	https://doi.org/10.1016/0166-445X(91)90075-K
diazinon	333-41-5	phosphorbiocides	Poecilia reticulata	Chordata	Osteichthyes	3.81	21	189.813	Keizer et al. 1991	https://doi.org/10.1016/0166-445X(91)90075-K
dibenzo(1,4)dioxan	262-12-4		Poecilia reticulata	Chordata	Osteichthyes	4.19	23	2172	De Voogt et al. 1991	https://doi.org/10.1016/0166-445X(91)90015-2
dibenzofuran	132-64-9		Poecilia reticulata	Chordata	Osteichthyes	4.12	23	1202.4	De Voogt et al. 1991	https://doi.org/10.1016/0166-445X(91)90015-2
dibenzothiophene	132-65-0		Poecilia reticulata	Chordata	Osteichthyes	4.38	23	1908	De Voogt et al. 1991	https://doi.org/10.1016/0166-445X(91)90015-2
dibutyl phthalate	84-74-2		Palaemonetes kadiakensis	Arthropoda	Crustacea	4.72	21	248	Staples et al. 1997	https://doi.org/10.1016/S0045-6535(97)00195-1
dibutylphthalate	84-74-2		Chironomus plumosus	Arthropoda	Insecta	4.72	21	350	Staples et al. 1997	https://doi.org/10.1016/S0045-6535(97)00195-1
dibutylphthalate	84-74-2		Daphnia magna	Arthropoda	Crustacea	4.72	21	189	Staples et al. 1997	https://doi.org/10.1016/S0045-6535(97)00195-1
dibutylphthalate	84-74-2		Gammarus pseudolimnaeus	Arthropoda	Crustacea	4.72	21	416	Staples et al. 1997	https://doi.org/10.1016/S0045-6535(97)00195-1
dibutylphthalate	84-74-2		Hexagenia bilineata	Arthropoda	Insecta	4.72	21	99	Staples et al. 1997	https://doi.org/10.1016/S0045-6535(97)00195-1
dibutylphthalate	84-74-2		Pimephales promelas	Chordata	Osteichthyes	4.72	25.4	154.677	Staples et al. 1997	https://doi.org/10.1016/S0045-6535(97)00195-1
dicapthon	2463-84-5	phosphorbiocides	Poecilia reticulata	Chordata	Osteichthyes	3.58	25	272.8	De Bruijn and Hermens 1991	https://doi.org/10.1016/0048-9697(91)90199-O
diclofenac	15307-86-5		Gammarus pulex	Arthropoda	Crustacea	0.730529	21	11.48	Raths et al. 2022	https://doi.org/10.1111/gcb.16542
diclofenac	15307-86-5		Gammarus pulex	Arthropoda	Crustacea	0.730529	16	7.538	Raths et al. 2022	https://doi.org/10.1111/gcb.16542
diclofenac	15307-86-5		Gammarus pulex	Arthropoda	Crustacea	0.730529	11	5.711	Raths et al. 2022	https://doi.org/10.1111/gcb.16542
diclofenac	15307-86-5		Gammarus pulex	Arthropoda	Crustacea	0.730529	6	3.28	Raths et al. 2022	https://doi.org/10.1111/gcb.16542
diclofenac	15307-86-5		Hyalella azteca	Arthropoda	Crustacea	0.73	23	6.4	Fu et al. 2021	https://doi.org/10.1021/acs.est.0c07887
diclofenac	15307-86-5		Hyalella azteca	Arthropoda	Crustacea	0.73	21	3.324	Raths et al. 2022	https://doi.org/10.1111/gcb.16542
diclofenac	15307-86-5		Hyalella azteca	Arthropoda	Crustacea	0.73	16	1.323	Raths et al. 2022	https://doi.org/10.1111/gcb.16542
diclofenac	15307-86-5		Hyalella azteca	Arthropoda	Crustacea	0.73	11	0.7644	Raths et al. 2022	https://doi.org/10.1111/gcb.16542
diclofenac	15307-86-5		Hyalella azteca	Arthropoda	Crustacea	0.73	6	0.6275	Raths et al. 2022	https://doi.org/10.1111/gcb.16542
dieldrin	60-57-1	halobiocides	Mytilus edulis	Mollusca	Bivalvia	5.4	10	490.017	Ernst 1977	https://doi.org/10.1016/0045-6535(77)90144-8
diethyl phthalate	84-66-2		Lepomis macrochirus	Chordata	Osteichthyes	2.47	16	56.921	Staples et al. 1997	https://doi.org/10.1016/S0045-6535(97)00195-1
diethyl phthalate	84-66-2		Parophrys vetulus	Chordata	Osteichthyes	2.47	12	62	Staples et al. 1997	https://doi.org/10.1016/S0045-6535(97)00195-1
di-hexylphthalate	84-75-3		Daphnia magna	Arthropoda	Crustacea	6.3	21	182.975	Staples et al. 1997	https://doi.org/10.1016/S0045-6535(97)00195-1
di-iso-decylphthalate	26761-40-0		Mytilus edulis	Mollusca	Bivalvia	10	15	539	Staples et al. 1997	https://doi.org/10.1016/S0045-6535(97)00195-1
di-iso-decylphthalate	26761-40-0		Mytilus edulis	Mollusca	Bivalvia	10	15	795	Staples et al. 1997	https://doi.org/10.1016/S0045-6535(97)00195-1
diisooctyl phthalate	27554-26-3		Arca zebra	Mollusca	Bivalvia	3.5	26.5	848	Staples et al. 1997	https://doi.org/10.1016/S0045-6535(97)00195-1
diisooctyl phthalate	27554-26-3		Parophrys vetulus	Chordata	Osteichthyes	3.5	12	70	Staples et al. 1997	https://doi.org/10.1016/S0045-6535(97)00195-1
dimethyl phthalate	131-11-3		Lepomis macrochirus	Chordata	Osteichthyes	1.795	16	27.2213	Staples et al. 1997	https://doi.org/10.1016/S0045-6535(97)00195-1
diphenylphosphate	838-85-7		Oncorhynchus mykiss	Chordata	Osteichthyes	2.88	10	0.52	Muir and Grift 1981	https://doi.org/10.1016/0045-6535(81)90084-9
emodin	518-82-1		Danio rerio	Chordata	Osteichthyes	2.07	26	510.48	Chen et al. 2017	https://doi.org/10.3389/fphar.2017.00453
endosulfan	115-29-7	halobiocides	Anodonta piscinalis	Mollusca	Bivalvia	3.6	10	57.6	Sabaliunas et al. 1998	https://doi.org/10.1002/etc.5620170922
endosulfan	115-29-7	halobiocides	Mytilus edulis	Mollusca	Bivalvia	3.6	10	295.265	Ernst 1977	https://doi.org/10.1016/0045-6535(77)90144-8
endrin	72-20-8	halobiocides	Mytilus edulis	Mollusca	Bivalvia	5.34	10	758.947	Ernst 1977	https://doi.org/10.1016/0045-6535(77)90144-8
epoxiconazole	133855-98-8		Gammarus pulex	Arthropoda	Crustacea	3.7	11	217	Rösch et al. 2016	https://doi.org/10.1021/acs.est.6b01301
fenchlorfos	299-84-3	phosphorbiocides	Poecilia reticulata	Chordata	Osteichthyes	4.88	25	1176.56	De Bruijn and Hermens 1991	https://doi.org/10.1016/0048-9697(91)90199-O
fenitrothion	122-14-5	phosphorbiocides	Anguilla anguilla	Chordata	Osteichthyes	3.47	20	0.528	Sancho et al. 1998	https://doi.org/10.1006/eesa.1998.1689
fenitrothion	122-14-5	phosphorbiocides	Anguilla anguilla	Chordata	Osteichthyes	3.47	20	21.024	Sancho et al. 1998	https://doi.org/10.1006/eesa.1998.1689
fenitrothion	122-14-5	phosphorbiocides	Poecilia reticulata	Chordata	Osteichthyes	3.47	25	342.32	De Bruijn and Hermens 1991	https://doi.org/10.1016/0048-9697(91)90199-O
fenthion	55-38-9	phosphorbiocides	Poecilia reticulata	Chordata	Osteichthyes	4.17	25	775.28	De Bruijn and Hermens 1991	https://doi.org/10.1016/0048-9697(91)90199-O
fenvalerate	51630-58-1		Anodonta piscinalis	Mollusca	Bivalvia	6.2	10	14.6	Sabaliunas et al. 1998	https://doi.org/10.1002/etc.5620170922
fenvalerate	51630-58-1		Oncorhynchus mykiss	Chordata	Osteichthyes	6.2	10	151.808	Muir et al. 1994	https://doi.org/10.1016/0166-445X(94)90070-1
fluopyram	658066-35-4		Gammarus pulex	Arthropoda	Crustacea	4.23	21	186.4	Raths et al. 2022	https://doi.org/10.1111/gcb.16542
fluopyram	658066-35-4		Gammarus pulex	Arthropoda	Crustacea	4.23	16	92.41	Raths et al. 2022	https://doi.org/10.1111/gcb.16542
fluopyram	658066-35-4		Gammarus pulex	Arthropoda	Crustacea	4.23	11	71.03	Raths et al. 2022	https://doi.org/10.1111/gcb.16542
fluopyram	658066-35-4		Gammarus pulex	Arthropoda	Crustacea	4.23	6	38.16	Raths et al. 2022	https://doi.org/10.1111/gcb.16542
fluopyram	658066-35-4		Hyalella azteca	Arthropoda	Crustacea	4.23	21	79.48	Raths et al. 2022	https://doi.org/10.1111/gcb.16542
fluopyram	658066-35-4		Hyalella azteca	Arthropoda	Crustacea	4.23	16	39.43	Raths et al. 2022	https://doi.org/10.1111/gcb.16542
fluopyram	658066-35-4		Hyalella azteca	Arthropoda	Crustacea	4.23	11	20.38	Raths et al. 2022	https://doi.org/10.1111/gcb.16542
fluopyram	658066-35-4		Hyalella azteca	Arthropoda	Crustacea	4.23	6	9.886	Raths et al. 2022	https://doi.org/10.1111/gcb.16542
fluoranthene	206-44-0	PAH	Daphnia magna	Arthropoda	Crustacea	5.2	25	2496	Wang et al. 2021	https://doi.org/10.1021/acs.est.0c06970
fluoranthene	206-44-0	PAH	Hyalella azteca	Arthropoda	Crustacea	5.2	21	4425.6	Nuutinen et al. 2003	https://doi.org/10.1007/s00244-002-2127-x
fluorene	86-73-7	PAH	Poecilia reticulata	Chordata	Osteichthyes	4.18	23	1440	De Voogt et al. 1991	https://doi.org/10.1016/0166-445X(91)90015-2
fluridone	59756-60-4		Oncorhynchus mykiss	Chordata	Osteichthyes	1.87	10	36.48	Muir et al. 1982	https://doi.org/10.1007/BF01056368
fluridone	59756-60-4		Oncorhynchus mykiss	Chordata	Osteichthyes	1.87	10	20.2256	Muir et al. 1982	https://doi.org/10.1007/BF01056368
g-hexachlorocyclohexane	58-89-9	halobiocides	Brachydanio rerio	Chordata	Osteichthyes	3.69	26	180.134	Ensenbach and Nagel 1991	https://doi.org/10.1016/0742-8413(91)90120-I
g-hexachlorocyclohexane	58-89-9	halobiocides	Mytilus edulis	Mollusca	Bivalvia	3.69	10	75.8947	Ernst 1977	https://doi.org/10.1016/0045-6535(77)90144-8
heptachlorepoxide	1024-57-3	halobiocides	Mytilus edulis	Mollusca	Bivalvia	5.4	10	575.72	Ernst 1977	https://doi.org/10.1016/0045-6535(77)90144-8
hexachlorobenzene	118-74-1	halobenzenes	Lymnaea stagnalis	Mollusca	Gastropoda	5.73	20	467	Legierse 1998	https://doi.org/10.1016/S0166-445X(97)00092-1
hexachlorobenzene	118-74-1	halobenzenes	Portunus pelagicus	Arthropoda	Crustacea	5.73	26	564.48	Mortimer and Connell 1994	https://doi.org/10.1006/eesa.1994.1054
imidacloprid	138261-41-3		Daphnia magna	Arthropoda	Crustacea	0.57	23	17.28	Li et al. 2021	https://doi.org/10.1021/acs.est.0c05664
imidacloprid	138261-41-3		Gammarus pulex	Arthropoda	Crustacea	0.57	13	490.4	Nyman et al. 2013	https://doi.org/10.1371/journal.pone.0062472
iodofenphos	18181-70-9	phosphorbiocides	Poecilia reticulata	Chordata	Osteichthyes	5.51	25	635.36	De Bruijn and Hermens 1991	https://doi.org/10.1016/0048-9697(91)90199-O
isoquinoline	119-65-3		Daphnia pulex	Arthropoda	Crustacea	2.08	25	1968	Southworth et al. 1978	https://doi.org/10.1016/0043-1354(78)90080-5
malathion	121-75-5	phosphorbiocides	Gammarus pulex	Arthropoda	Crustacea	2.94	13	8.86	Ashauer et al. 2012	https://doi.org/10.1021/es204611h
methylisocyanothion	18936-52-2	phosphorbiocides	Poecilia reticulata	Chordata	Osteichthyes	3.58	25	354.64	De Bruijn and Hermens 1991	https://doi.org/10.1016/0048-9697(91)90199-O
mirex	2385-85-5	halobiocides	Poecilia reticulata	Chordata	Osteichthyes	6.89	22	93.3254	Gobas et al. 1989	https://doi.org/10.1002/etc.5620080306
naphthalene	91-20-3	PAH	Brachydanio rerio	Chordata	Osteichthyes	3.35	27	3141.6	Petersen and Kristensen 1998	https://doi.org/10.1002/etc.5620170724
naphthalene	91-20-3	PAH	Cyprinodon variegatus	Chordata	Osteichthyes	3.34	25	49.4	Jonsson et al. 2009	https://doi.org/10.1897/03-173
naphthalene	91-20-3	PAH	Daphnia pulex	Arthropoda	Crustacea	3.35	25	4728	Southworth et al. 1978	https://doi.org/10.1016/0043-1354(78)90080-5
parathion-methyl	298-00-0	phosphorbiocides	Hyalella azteca	Arthropoda	Crustacea	2.72	21	276	Nuutinen et al. 2003	https://doi.org/10.1007/s00244-002-2127-x
parathion-methyl	298-00-0	phosphorbiocides	Poecilia reticulata	Chordata	Osteichthyes	2.72	25	227.92	De Bruijn and Hermens 1991	https://doi.org/10.1016/0048-9697(91)90199-O
pentachlorobenzene	608-93-5	PCB	Hyalella azteca	Arthropoda	Crustacea	5.17	21	616.8	Nuutinen et al. 2003	https://doi.org/10.1007/s00244-002-2127-x
pentachlorobenzene	608-93-5	PCB	Lymnaea stagnalis	Mollusca	Gastropoda	5.17	20	240	Legierse 1998	https://doi.org/10.1016/S0166-445X(97)00092-1
pentachlorobenzene	608-93-5	PCB	Lymnaea stagnalis	Mollusca	Gastropoda	5.17	20	296	Legierse 1998	https://doi.org/10.1016/S0166-445X(97)00092-1
pentachlorobenzene	608-93-5	PCB	Pimephales promelas	Chordata	Osteichthyes	5.17	20	2200	Sijm and van der Linde 1995	https://pubs.acs.org/doi/pdf/10.1021/es00011a011
pentachlorobenzene	608-93-5	PCB	Pimephales promelas	Chordata	Osteichthyes	5.17	20	3000	Sijm and van der Linde 1995	https://pubs.acs.org/doi/pdf/10.1021/es00011a011
pentachlorobenzene	608-93-5	PCB	Pimephales promelas	Chordata	Osteichthyes	5.17	20	1800	Sijm and van der Linde 1995	https://pubs.acs.org/doi/pdf/10.1021/es00011a011
pentachlorobenzene	608-93-5	PCB	Pimephales promelas	Chordata	Osteichthyes	5.17	20	1300	Sijm and van der Linde 1995	https://pubs.acs.org/doi/pdf/10.1021/es00011a011
pentachlorobenzene	608-93-5	PCB	Pimephales promelas	Chordata	Osteichthyes	5.17	20	3500	Sijm and van der Linde 1995	https://pubs.acs.org/doi/pdf/10.1021/es00011a011
pentachlorobenzene	608-93-5	PCB	Pimephales promelas	Chordata	Osteichthyes	5.17	20	1500	Sijm and van der Linde 1995	https://pubs.acs.org/doi/pdf/10.1021/es00011a011
pentachlorobenzene	608-93-5	PCB	Poecilia reticulata	Chordata	Osteichthyes	5.17	22.5	130	Bruggeman et al. 1984	https://doi.org/10.1080/02772248409357024
pentachlorobenzene	608-93-5	PCB	Poecilia reticulata	Chordata	Osteichthyes	5.17	21	1737.8	Könemann and Van Leeuwen 1980	https://doi.org/10.1016/0045-6535(80)90150-2
pentachlorobenzene	608-93-5	PCB	Poecilia reticulata	Chordata	Osteichthyes	5.17	20	710	Van Hoogen and Opperhuizen 1988	https://doi.org/10.1002/etc.5620070304
pentachlorobenzene	608-93-5	PCB	Portunus pelagicus	Arthropoda	Crustacea	5.17	26	786.24	Mortimer and Connell 1994	https://doi.org/10.1006/eesa.1994.1054
pentachlorophenol	87-86-5		Gammarus pulex	Arthropoda	Crustacea	5.12	13	646	Ashauer et al. 2012	https://doi.org/10.1021/es204611h
pentachlorophenol	87-86-5		Mysis relicta	Arthropoda	Crustacea	5.12	4	6	Landrum and Dupuis 1989	https://doi.org/10.1520/STP20113S
pentachlorophenol	87-86-5		Pontoporeia hoyi	Arthropoda	Crustacea	5.12	4	74.4	Landrum and Dupuis 1989	https://doi.org/10.1520/STP20113S
pentachlorophenol	87-86-5		Pontoporeia hoyi	Arthropoda	Crustacea	5.12	4	74.4	Landrum and Dupuis 1989	https://doi.org/10.1520/STP20113S
permethrin	52645-53-1		Oncorhynchus mykiss	Chordata	Osteichthyes	6.5	10	867.534	Muir et al. 1994	https://doi.org/10.1016/0166-445X(94)90070-1
perylene	198-55-0	PAH	Daphnia pulex	Arthropoda	Crustacea	6.25	25	18048	Southworth et al. 1978	https://doi.org/10.1016/0043-1354(78)90080-5
phenanthrene	85-01-8	PAH	Asellus aquaticus	Arthropoda	Crustacea	4.52	21	1580	Van Hattum 1995	https://doi.org/10.1021/es9800479
phenanthrene	85-01-8	PAH	Brachydanio rerio	Chordata	Osteichthyes	4.52	27	2649.6	Petersen and Kristensen 1998	https://doi.org/10.1002/etc.5620170724
phenanthrene	85-01-8	PAH	Clupea harengus	Chordata	Osteichthyes	4.52	7.5	2109.6	Petersen and Kristensen 1998	https://doi.org/10.1002/etc.5620170724
phenanthrene	85-01-8	PAH	Cyprinodon variegatus	Chordata	Osteichthyes	4.52	25	895.1	Jonsson et al. 2009	https://doi.org/10.1897/03-173
phenanthrene	85-01-8	PAH	Daphnia magna	Arthropoda	Crustacea	4.52	25	3000	Wang et al. 2021	https://doi.org/10.1021/acs.est.0c06970
phenanthrene	85-01-8	PAH	Daphnia pulex	Arthropoda	Crustacea	4.52	25	4872	Southworth et al. 1978	https://doi.org/10.1016/0043-1354(78)90080-5
phenanthrene	85-01-8	PAH	Gadus morhua	Chordata	Osteichthyes	4.52	6.5	700.8	Petersen and Kristensen 1998	https://doi.org/10.1002/etc.5620170724
phenanthrene	85-01-8	PAH	Hexagenia limbata	Arthropoda	Insecta	4.52	18	14016	Stehly et al. 1990	https://doi.org/10.1002/etc.5620090206
phenanthrene	85-01-8	PAH	Pontoporeia hoyi	Arthropoda	Crustacea	4.52	4	3096	Landrum 1988	https://doi.org/10.1016/0166-445X(88)90026-4
phenanthrene	85-01-8	PAH	Scophthalmus maximumus	Chordata	Osteichthyes	4.52	15	2323.2	Petersen and Kristensen 1998	https://doi.org/10.1002/etc.5620170724
phenanthrene	85-01-8	PAH	Stylodrius heringianus	Annelida	Polychaeta	4.52	4	2256	Frank et al. 1986	https://doi.org/10.1016/0045-6535(86)90025-1
phenanthrene	85-01-8	PAH	Pontoporeia hoyi	Arthropoda	Crustacea	4.52	4	3096	Landrum 1988	https://doi.org/10.1016/0166-445X(88)90026-4
phenanthrene	85-01-8	PAH	Stylodrius heringianus	Annelida	Polychaeta	4.52	4	2256	Frank et al. 1986	https://doi.org/10.1016/0045-6535(86)90025-1
phenol	108-95-2		Brachydanio rerio	Chordata	Osteichthyes	1.46	26	16.35	Ensenbach and Nagel 1991	https://doi.org/10.1006/eesa.1995.1019
prochloraz	67747-09-5		Gammarus pulex	Arthropoda	Crustacea	3.62	11	439	Rösch et al. 2016	https://doi.org/10.1021/acs.est.6b01301
prochloraz	67747-09-5		Gammarus pulex	Arthropoda	Crustacea	3.62	11	416	Fu et al. 2018	https://doi.org/10.1021/acs.est.8b04057
prochloraz	67747-09-5		Hyalella azteca	Arthropoda	Crustacea	3.62	23	550	Fu et al. 2018	https://doi.org/10.1021/acs.est.8b04057
propiconazole	60207-90-1		Gammarus pulex	Arthropoda	Crustacea	3.72	13	130.9	Nyman et al. 2012	https://doi.org/10.1007/s10646-012-0917-0
pyrene	129-00-0	PAH	Asellus aquaticus	Arthropoda	Crustacea	5.03	21	3490	Van Hattum 1995	https://doi.org/10.1021/es9800479
pyrene	129-00-0	PAH	Brachydanio rerio	Chordata	Osteichthyes	5.03	27	2805.6	Petersen and Kristensen 1998	https://doi.org/10.1002/etc.5620170724
pyrene	129-00-0	PAH	Clupea harengus	Chordata	Osteichthyes	5.03	7.5	3312	Petersen and Kristensen 1998	https://doi.org/10.1002/etc.5620170724
pyrene	129-00-0	PAH	Cyprinodon variegatus	Chordata	Osteichthyes	5.03	25	2182	Jonsson et al. 2009	https://doi.org/10.1897/03-173
pyrene	129-00-0	PAH	Daphnia magna	Arthropoda	Crustacea	5.03	25	4368	Wang et al. 2021	https://doi.org/10.1021/acs.est.0c06970
pyrene	129-00-0	PAH	Daphnia pulex	Arthropoda	Crustacea	5.03	25	27024	Southworth et al. 1978	https://doi.org/10.1016/0043-1354(78)90080-5
pyrene	129-00-0	PAH	Gadus morhua	Chordata	Osteichthyes	5.03	6.5	2292	Petersen and Kristensen 1998	https://doi.org/10.1002/etc.5620170724
pyrene	129-00-0	PAH	Poecilia reticulata	Chordata	Osteichthyes	5.03	23	3232	De Voogt et al. 1991	https://doi.org/10.1016/0166-445X(91)90015-2
pyrene	129-00-0	PAH	Pontoporeia hoyi	Arthropoda	Crustacea	5.03	4	4780	Landrum 1988	https://doi.org/10.1016/0166-445X(88)90026-4
pyrene	129-00-0	PAH	Stylodrius heringianus	Annelida	Polychaeta	5.03	4	2729	Frank et al. 1986	https://doi.org/10.1016/0045-6535(86)90025-1
pyrene	129-00-0	PAH	Pontoporeia hoyi	Arthropoda	Crustacea	5.03	4	4780	Landrum 1988	https://doi.org/10.1016/0166-445X(88)90026-4
pyrene	129-00-0	PAH	Stylodrius heringianus	Annelida	Polychaeta	5.03	4	2729	Frank et al. 1986	https://doi.org/10.1016/0045-6535(86)90025-1
sulfamethoxazole	723-46-6		Gammarus pulex	Arthropoda	Crustacea	0.89	21	1.937	Raths et al. 2022	https://doi.org/10.1111/gcb.16542
sulfamethoxazole	723-46-6		Gammarus pulex	Arthropoda	Crustacea	0.89	16	1.264	Raths et al. 2022	https://doi.org/10.1111/gcb.16542
sulfamethoxazole	723-46-6		Gammarus pulex	Arthropoda	Crustacea	0.89	11	0.7187	Raths et al. 2022	https://doi.org/10.1111/gcb.16542
sulfamethoxazole	723-46-6		Gammarus pulex	Arthropoda	Crustacea	0.89	6	0.605	Raths et al. 2022	https://doi.org/10.1111/gcb.16542
sulfamethoxazole	723-46-6		Hyalella azteca	Arthropoda	Crustacea	0.89	21	0.6837	Raths et al. 2022	https://doi.org/10.1111/gcb.16542
sulfamethoxazole	723-46-6		Hyalella azteca	Arthropoda	Crustacea	0.89	16	0.3563	Raths et al. 2022	https://doi.org/10.1111/gcb.16542
sulfamethoxazole	723-46-6		Hyalella azteca	Arthropoda	Crustacea	0.89	11	0.2014	Raths et al. 2022	https://doi.org/10.1111/gcb.16542
sulfamethoxazole	723-46-6		Hyalella azteca	Arthropoda	Crustacea	0.89	6	1.829	Raths et al. 2022	https://doi.org/10.1111/gcb.16542
tebuconazole	107534-96-3		Gammarus pulex	Arthropoda	Crustacea	3.69	21	283.8	Raths et al. 2022	https://doi.org/10.1111/gcb.16542
tebuconazole	107534-96-3		Gammarus pulex	Arthropoda	Crustacea	3.69	16	168.9	Raths et al. 2022	https://doi.org/10.1111/gcb.16542
tebuconazole	107534-96-3		Gammarus pulex	Arthropoda	Crustacea	3.69	11	122.7	Raths et al. 2022	https://doi.org/10.1111/gcb.16542
tebuconazole	107534-96-3		Gammarus pulex	Arthropoda	Crustacea	3.69	6	64.18	Raths et al. 2022	https://doi.org/10.1111/gcb.16542
tebuconazole	107534-96-3		Hyalella azteca	Arthropoda	Crustacea	3.69	21	103.9	Raths et al. 2022	https://doi.org/10.1111/gcb.16542
tebuconazole	107534-96-3		Hyalella azteca	Arthropoda	Crustacea	3.69	16	61.73	Raths et al. 2022	https://doi.org/10.1111/gcb.16542
tebuconazole	107534-96-3		Hyalella azteca	Arthropoda	Crustacea	3.69	11	40.91	Raths et al. 2022	https://doi.org/10.1111/gcb.16542
tebuconazole	107534-96-3		Hyalella azteca	Arthropoda	Crustacea	3.69	6	20.85	Raths et al. 2022	https://doi.org/10.1111/gcb.16542
terbutryn	886-50-0		Gammarus pulex	Arthropoda	Crustacea	2.88	21	394.8	Raths et al. 2022	https://doi.org/10.1111/gcb.16542
terbutryn	886-50-0		Gammarus pulex	Arthropoda	Crustacea	2.88	16	224.1	Raths et al. 2022	https://doi.org/10.1111/gcb.16542
terbutryn	886-50-0		Gammarus pulex	Arthropoda	Crustacea	2.88	11	185.9	Raths et al. 2022	https://doi.org/10.1111/gcb.16542
terbutryn	886-50-0		Gammarus pulex	Arthropoda	Crustacea	2.88	6	107.9	Raths et al. 2022	https://doi.org/10.1111/gcb.16542
terbutryn	886-50-0		Hyalella azteca	Arthropoda	Crustacea	2.88	21	214.2	Raths et al. 2022	https://doi.org/10.1111/gcb.16542
terbutryn	886-50-0		Hyalella azteca	Arthropoda	Crustacea	2.88	16	142.7	Raths et al. 2022	https://doi.org/10.1111/gcb.16542
terbutryn	886-50-0		Hyalella azteca	Arthropoda	Crustacea	2.88	11	83.19	Raths et al. 2022	https://doi.org/10.1111/gcb.16542
terbutryn	886-50-0		Hyalella azteca	Arthropoda	Crustacea	2.88	6	40.16	Raths et al. 2022	https://doi.org/10.1111/gcb.16542
terbutryn	886-50-0		Oncorhynchus mykiss	Chordata	Osteichthyes	2.88	10	62.7902	Muir et al. 1982	https://doi.org/10.1007/BF01056368
terbutryn	886-50-0		Oncorhynchus mykiss	Chordata	Osteichthyes	2.88	10	41.9829	Muir et al. 1982	https://doi.org/10.1007/BF01056368
thiacloprid	111988-49-9		Gammarus pulex	Arthropoda	Crustacea	2.06	21	5.994	Raths et al. 2022	https://doi.org/10.1111/gcb.16542
thiacloprid	111988-49-9		Gammarus pulex	Arthropoda	Crustacea	2.06	16	5.106	Raths et al. 2022	https://doi.org/10.1111/gcb.16542
thiacloprid	111988-49-9		Gammarus pulex	Arthropoda	Crustacea	2.06	11	4.365	Raths et al. 2022	https://doi.org/10.1111/gcb.16542
thiacloprid	111988-49-9		Gammarus pulex	Arthropoda	Crustacea	2.06	6	2.806	Raths et al. 2022	https://doi.org/10.1111/gcb.16542
thiacloprid	111988-49-9		Hyalella azteca	Arthropoda	Crustacea	2.06	21	7.839	Raths et al. 2022	https://doi.org/10.1111/gcb.16542
thiacloprid	111988-49-9		Hyalella azteca	Arthropoda	Crustacea	2.06	16	4.827	Raths et al. 2022	https://doi.org/10.1111/gcb.16542
thiacloprid	111988-49-9		Hyalella azteca	Arthropoda	Crustacea	2.06	11	3.167	Raths et al. 2022	https://doi.org/10.1111/gcb.16542
thiacloprid	111988-49-9		Hyalella azteca	Arthropoda	Crustacea	2.06	6	1.719	Raths et al. 2022	https://doi.org/10.1111/gcb.16542
thianthrene	92-85-3		Poecilia reticulata	Chordata	Osteichthyes	4.47	23	1096.8	De Voogt et al. 1991	https://doi.org/10.1016/0166-445X(91)90015-2
thiobencarb	28249-77-6		Aristichthys nobilis	Chordata	Osteichthyes	3.42	27	6184.8	Lin et al. 1997	https://doi.org/10.1002/(SICI)1096-9063(199702)49:2<178::AID-PS524>3.0.CO;2-N
thiobencarb	28249-77-6		Aristichthys nobilis	Chordata	Osteichthyes	3.42	27	1845.6	Lin et al. 1997	https://doi.org/10.1002/(SICI)1096-9063(199702)49:2<178::AID-PS524>3.0.CO;2-N
toluene	108-88-3		Pimephales promelas	Chordata	Osteichthyes	2.69	21	312	De Wolf and Lieder 1998	https://doi.org/10.1016/S0045-6535(97)10062-5
xanthene	92-83-1		Poecilia reticulata	Chordata	Osteichthyes	4.23	23	1586.4	De Voogt et al. 1991	https://doi.org/10.1016/0166-445X(91)90015-2
α-cypermethrin	67375-30-8		Daphnia magna	Arthropoda	Crustacea	6	20	4876.8	Kretschmann et al. 2016	https://doi.org/10.1007/s00216-015-9197-x

## Sheet: Elimination - Dow
X	CAS	ECHA	S	SSSS	SSS	log(Dow)	T [°C]	kelimination [d-1]	source	DOI
1,2,3,4,6,7,8,9-octachlorodibenzo-p-dioxin	3268-87-9		Mytilus edulis	Mollusca	Bivalvia	8.6	6.5	0.0121605	Hektoen et al. 1994	https://doi.org/10.1016/0045-6535(94)90280-1
1,2,3,4,6,7,8,9-octachlorodibenzo-p-furan	39001-02-0		Mytilus edulis	Mollusca	Bivalvia	8.6	6.5	0.0231049	Hektoen et al. 1994	https://doi.org/10.1016/0045-6535(94)90280-1
1,2,3,4,6,7,8-heptachlorodibenzo-p-dioxin	35822-46-9		Mytilus edulis	Mollusca	Bivalvia	8.2	6.5	0.0141459	Hektoen et al. 1994	https://doi.org/10.1016/0045-6535(94)90280-1
1,2,3,4,6,7,8-heptachlorodibenzo-p-furan	67562-39-4		Mytilus edulis	Mollusca	Bivalvia	8.01	6.5	0.0192541	Hektoen et al. 1994	https://doi.org/10.1016/0045-6535(94)90280-1
1,2,3,4,7,8-hexachlorodibenzo-p-dioxin	39227-28-6		Mytilus edulis	Mollusca	Bivalvia	7.79	6.5	0.0239016	Hektoen et al. 1994	https://doi.org/10.1016/0045-6535(94)90280-1
1,2,3,4,7,8-hexachlorodibenzo-p-furan	70648-26-9		Mytilus edulis	Mollusca	Bivalvia	7.53	6.5	0.0288811	Hektoen et al. 1994	https://doi.org/10.1016/0045-6535(94)90280-1
1,2,3,4-tetrachlorobenzene	634-66-2	halobenzenes	Lymnaea stagnalis	Mollusca	Gastropoda	4.46	20	1.51356	Legierse 1998	https://doi.org/10.1016/S0166-445X(97)00092-1
1,2,3,4-tetrachlorobenzene	634-66-2	halobenzenes	Pimephales promelas	Chordata	Osteichthyes	4.46	20	0.48	Sijm and van der Linde 1995	https://pubs.acs.org/doi/pdf/10.1021/es00011a011
1,2,3,4-tetrachlorobenzene	634-66-2	halobenzenes	Pimephales promelas	Chordata	Osteichthyes	4.46	20	0.4	Sijm and van der Linde 1995	https://pubs.acs.org/doi/pdf/10.1021/es00011a011
1,2,3,4-tetrachlorobenzene	634-66-2	halobenzenes	Pimephales promelas	Chordata	Osteichthyes	4.46	20	0.5	Sijm and van der Linde 1995	https://pubs.acs.org/doi/pdf/10.1021/es00011a011
1,2,3,4-tetrachlorobenzene	634-66-2	halobenzenes	Pimephales promelas	Chordata	Osteichthyes	4.46	20	0.14	Sijm and van der Linde 1995	https://pubs.acs.org/doi/pdf/10.1021/es00011a011
1,2,3,4-tetrachlorobenzene	634-66-2	halobenzenes	Pimephales promelas	Chordata	Osteichthyes	4.46	20	0.1	Sijm and van der Linde 1995	https://pubs.acs.org/doi/pdf/10.1021/es00011a011
1,2,3,4-tetrachlorobenzene	634-66-2	halobenzenes	Pimephales promelas	Chordata	Osteichthyes	4.46	20	0.19	Sijm and van der Linde 1995	https://pubs.acs.org/doi/pdf/10.1021/es00011a011
1,2,3,4-tetrachlorobenzene	634-66-2	halobenzenes	Portunus pelagicus	Arthropoda	Crustacea	4.46	26	2.952	Mortimer and Connell 1994	https://doi.org/10.1006/eesa.1994.1054
1,2,3,4-tetrachloronaphthalene	20020-02-4	Chloronaphthalenes	Poecilia reticulata	Chordata	Osteichthyes	5.5	22	0.099	Opperhuizen et al. 1985	https://doi.org/10.1016/0045-6535(85)90129-8
1,2,3,4-tetrachloronaphthalene	20020-02-4	Chloronaphthalenes	Tubificidae	Annelida	Oligochaeta	5.5	8	0.0346574	Oliver 1987	https://doi.org/10.1021/es00162a009
1,2,3,5-tetrachlorobenzene	634-90-2	halobenzenes	Gambusia affinis	Chordata	Osteichthyes	4.66	23	0.48	Chaisuksant et al. 1997	https://doi.org/10.1006/eesa.1997.1524
1,2,3,5-tetrachlorobenzene	634-90-2	halobenzenes	Lymnaea stagnalis	Mollusca	Gastropoda	4.66	20	1.4	Legierse 1998	https://doi.org/10.1016/S0166-445X(97)00092-1
1,2,3,5-tetrachlorobenzene	634-90-2	halobenzenes	Poecilia reticulata	Chordata	Osteichthyes	4.66	21	0.26	Könemann and Van Leeuwen 1980	https://doi.org/10.1016/0045-6535(80)90150-2
1,2,3,6,7,8-hexachlorodibenzo-p-dioxin	57653-85-7		Mytilus edulis	Mollusca	Bivalvia	7.98	6.5	0.0173287	Hektoen et al. 1994	https://doi.org/10.1016/0045-6535(94)90280-1
1,2,3,6,7,8-hexachlorodibenzo-p-furan	57117-44-9		Mytilus edulis	Mollusca	Bivalvia	7	6.5	0.0315067	Hektoen et al. 1994	https://doi.org/10.1016/0045-6535(94)90280-1
1,2,3,7,8,9-hexachlorodibenzo-p-dioxin	19408-74-3		Mytilus edulis	Mollusca	Bivalvia	8.02	6.5	0.0133298	Hektoen et al. 1994	https://doi.org/10.1016/0045-6535(94)90280-1
1,2,3,7,8,9-hexachlorodibenzo-p-furan	72918-21-9		Mytilus edulis	Mollusca	Bivalvia	7.76	6.5	0.0385082	Hektoen et al. 1994	https://doi.org/10.1016/0045-6535(94)90280-1
1,2,3,7,8-pentachlorodibenzo-p-dioxin	40321-76-4		Mytilus edulis	Mollusca	Bivalvia	7.5	6.5	0.0138629	Hektoen et al. 1994	https://doi.org/10.1016/0045-6535(94)90280-1
1,2,3,7,8-pentachlorodibenzo-p-furan	57117-41-6		Mytilus edulis	Mollusca	Bivalvia	6.5	6.5	0.0288811	Hektoen et al. 1994	https://doi.org/10.1016/0045-6535(94)90280-1
1,2,3-trichlorobenzene	87-61-6	halobenzenes	Gambusia affinis	Chordata	Osteichthyes	4.14	23	1.1	Chaisuksant et al. 1997	https://doi.org/10.1006/eesa.1997.1524
1,2,3-trichlorobenzene	87-61-6	halobenzenes	Lymnaea stagnalis	Mollusca	Gastropoda	4.14	20	5	Legierse 1998	https://doi.org/10.1016/S0166-445X(97)00092-1
1,2,3-trichlorobenzene	87-61-6	halobenzenes	Lymnaea stagnalis	Mollusca	Gastropoda	4.14	20	3	Legierse 1998	https://doi.org/10.1016/S0166-445X(97)00092-1
1,2,3-trichlorobenzene	87-61-6	halobenzenes	Pimephales promelas	Chordata	Osteichthyes	4.14	20	0.33	Sijm and van der Linde 1995	https://pubs.acs.org/doi/pdf/10.1021/es00011a011
1,2,3-trichlorobenzene	87-61-6	halobenzenes	Pimephales promelas	Chordata	Osteichthyes	4.14	20	1	Sijm and van der Linde 1995	https://pubs.acs.org/doi/pdf/10.1021/es00011a011
1,2,3-trichlorobenzene	87-61-6	halobenzenes	Pimephales promelas	Chordata	Osteichthyes	4.14	20	0.5	Sijm and van der Linde 1995	https://pubs.acs.org/doi/pdf/10.1021/es00011a011
1,2,3-trichlorobenzene	87-61-6	halobenzenes	Pimephales promelas	Chordata	Osteichthyes	4.14	20	0.5	Sijm and van der Linde 1995	https://pubs.acs.org/doi/pdf/10.1021/es00011a011
1,2,3-trichlorobenzene	87-61-6	halobenzenes	Pimephales promelas	Chordata	Osteichthyes	4.14	20	0.18	Sijm and van der Linde 1995	https://pubs.acs.org/doi/pdf/10.1021/es00011a011
1,2,3-trichlorobenzene	87-61-6	halobenzenes	Pimephales promelas	Chordata	Osteichthyes	4.14	20	0.22	Sijm and van der Linde 1995	https://pubs.acs.org/doi/pdf/10.1021/es00011a011
1,2,3-trichlorobenzene	87-61-6	halobenzenes	Poecilia reticulata	Chordata	Osteichthyes	4.14	21	0.45	Könemann and Van Leeuwen 1980	https://doi.org/10.1016/0045-6535(80)90150-2
1,2,3-trichlorobenzene	87-61-6	halobenzenes	Portunus pelagicus	Arthropoda	Crustacea	4.14	26	3.672	Mortimer and Connell 1994	https://doi.org/10.1006/eesa.1994.1054
1,2,4,5-tetrabromobenzene	636-28-2	halobenzenes	Gambusia affinis	Chordata	Osteichthyes	6.09	23	0.32	Chaisuksant et al. 1997	https://doi.org/10.1006/eesa.1997.1524
1,2,4-tribromobenzene	615-54-3	halobenzenes	Gambusia affinis	Chordata	Osteichthyes	5.07	23	0.58	Chaisuksant et al. 1997	https://doi.org/10.1006/eesa.1997.1524
1,2,4-trimethylbenzene	95-63-6		Pimephales promelas	Chordata	Osteichthyes	3.63	22	1.65		http://digital.library.wisc.edu/1793/81143
1,3,5,7-tetrachloronaphthalene	53555-64-9	Chloronaphthalenes	Poecilia reticulata	Chordata	Osteichthyes	6.38	22	0.022	Opperhuizen et al. 1985	https://doi.org/10.1016/0045-6535(85)90129-8
1,3,5,8-tetrachloronaphthalene	31604-28-1	Chloronaphthalenes	Poecilia reticulata	Chordata	Osteichthyes	5.96	22	0.045	Opperhuizen et al. 1985	https://doi.org/10.1016/0045-6535(85)90129-8
1,3,5-tribromobenzene	626-39-1	halobenzenes	Poecilia reticulata	Chordata	Osteichthyes	4.51	22	0.422669	Gobas et al. 1989	https://doi.org/10.1002/etc.5620080306
1,3,5-trichlorobenzene	108-70-3	halobenzenes	Lymnaea stagnalis	Mollusca	Gastropoda	4.19	20	3	Legierse 1998	https://doi.org/10.1016/S0166-445X(97)00092-1
1,3,5-trichlorobenzene	108-70-3	halobenzenes	Poecilia reticulata	Chordata	Osteichthyes	4.19	21	0.4	Könemann and Van Leeuwen 1980	https://doi.org/10.1016/0045-6535(80)90150-2
1,3,7-trichloronaphthalene	55720-37-1	Chloronaphthalenes	Poecilia reticulata	Chordata	Osteichthyes	5.59	22	0.084	Opperhuizen et al. 1985	https://doi.org/10.1016/0045-6535(85)90129-8
1,3-dichlorobenzene	541-73-1	halobenzenes	Pimephales promelas	Chordata	Osteichthyes	3.38	21	1.656	De Wolf and Lieder 1998	https://doi.org/10.1016/S0045-6535(97)10062-5
1,3-diethylbenzene	141-93-5		Pimephales promelas	Chordata	Osteichthyes	4.07	22	1.31		http://digital.library.wisc.edu/1793/81143
1,4-dibromobenzene	106-37-6	halobenzenes	Gambusia affinis	Chordata	Osteichthyes	3.79	23	1.26	Chaisuksant et al. 1997	https://doi.org/10.1006/eesa.1997.1524
1,4-dibromobenzene	106-37-6	halobenzenes	Poecilia reticulata	Chordata	Osteichthyes	3.79	22	1.41834	Gobas et al. 1989	https://doi.org/10.1002/etc.5620080306
1,4-dichlorobenzene	106-46-7	halobenzenes	Gambusia affinis	Chordata	Osteichthyes	3.38	23	1.44	Chaisuksant et al. 1997	https://doi.org/10.1006/eesa.1997.1524
1,4-dichlorobenzene	106-46-7	halobenzenes	Poecilia reticulata	Chordata	Osteichthyes	3.38	21	1	Könemann and Van Leeuwen 1980	https://doi.org/10.1016/0045-6535(80)90150-2
1,4-dichlorobenzene	106-46-7	halobenzenes	Portunus pelagicus	Arthropoda	Crustacea	3.38	26	11.808	Mortimer and Connell 1994	https://doi.org/10.1006/eesa.1994.1054
1,4-dichloronaphthalene	1825-31-6	Chloronaphthalenes	Poecilia reticulata	Chordata	Osteichthyes	4.88	22	0.11	Opperhuizen et al. 1985	https://doi.org/10.1016/0045-6535(85)90129-8
1,4-hexadiene	7319-00-8		Ceriodaphnia dubia	Arthropoda	Crustacea	2.94	25	0.25	EMBSI 2015b. Ceriodaphnia dubia toxicity test with 1,4-hexadiene, 15TP4 (1485764). ExxonMobil Biomedical Sciences, Inc Ananndale, NJ USA
1,7-octadiene	3710-30-3		Ceriodaphnia dubia	Arthropoda	Crustacea	4	25	0.25	EMBSI 2015d. Ceriodaphnia dubia toxicity test with 1,7-octadiene, 15TP10 (1485964). ExxonMobil Biomedical Sciences, Inc Ananndale, NJ USA
1,8-dichloronaphthalene	2050-74-0	Chloronaphthalenes	Poecilia reticulata	Chordata	Osteichthyes	4.41	22	0.16	Opperhuizen et al. 1985	https://doi.org/10.1016/0045-6535(85)90129-8
13H-dibenzo(a,i)carbazole	239-64-5		Poecilia reticulata	Chordata	Osteichthyes	5.89	23	5.76	De Voogt et al. 1991	https://doi.org/10.1016/0166-445X(91)90015-2
2,2',3,3',4,4',5,5',6,6'-decabromodiphenylether	1163-19-5	bromodiphenylethers	Salvelinus namaycush	Chordata	Osteichthyes	9.97	12	0.027	Tomy et. al. 2004	https://doi.org/10.1021/es035070v
2,2',3,3',4,4',5,5',6,6'-decachlorobiphenyl	2051-24-3	PCB	Brachydanio rerio	Chordata	Osteichthyes	8.27	22	0.0132	Fox et al. 1994	https://doi.org/10.1006/eesa.1994.1038
2,2',3,3',4,4',5,5',6,6'-decachlorobiphenyl	2051-24-3	PCB	Oncorhynchus mykiss	Chordata	Osteichthyes	8.27	11	0.000346574	Niimi and Oliver 1983	https://doi.org/10.1139/f83-160
2,2',3,3',4,4',5,5',6,6'-decachlorobiphenyl	2051-24-3	PCB	Poecilia reticulata	Chordata	Osteichthyes	8.27	22.5	0.00509902	Bruggeman et al. 1984	https://doi.org/10.1080/02772248409357024
2,2',3,3',4,4',5,5',6,6'-decachlorobiphenyl	2051-24-3	PCB	Poecilia reticulata	Chordata	Osteichthyes	8.27	22	0.00501187	Gobas et al. 1989	https://doi.org/10.1002/etc.5620080306
2,2',3,3',4,4',5,5',6,6'-decachlorobiphenyl	2051-24-3	PCB	Poecilia reticulata	Chordata	Osteichthyes	8.27	20	0.01	Sijm et al. 1992	https://pubs.acs.org/doi/pdf/10.1021/es00035a014
2,2',3,3',4,4',5,5',6,6'-decachlorobiphenyl	2051-24-3	PCB	Poecilia reticulata	Chordata	Osteichthyes	8.27	20	0.023	Sijm et al. 1992	https://pubs.acs.org/doi/pdf/10.1021/es00035a014
2,2',3,3',4,4',5,5',6-nonachlorobiphenyl	40186-72-9	PCB	Brachydanio rerio	Chordata	Osteichthyes	7.07	22	0.00958	Fox et al. 1994	https://doi.org/10.1006/eesa.1994.1038
2,2',3,3',4,4',5,5',6-nonachlorobiphenyl	40186-72-9	PCB	Dreissena polymorpha	Mollusca	Bivalvia	7.07	13.5	0.046	Morrison et al. 1995	https://doi.org/10.1139/f95-847
2,2',3,3',4,4',5,5',6-nonachlorobiphenyl	40186-72-9	PCB	Oncorhynchus mykiss	Chordata	Osteichthyes	7.07	11	0.000346574	Niimi and Oliver 1983	https://doi.org/10.1139/f83-160
2,2',3,3',4,4',5,5'-octachlorobiphenyl	35694-08-7	PCB	Brachydanio rerio	Chordata	Osteichthyes	7.62	22	0.00865	Fox et al. 1994	https://doi.org/10.1006/eesa.1994.1038
2,2',3,3',4,4',5,5'-octachlorobiphenyl	35694-08-7	PCB	Dreissena polymorpha	Mollusca	Bivalvia	7.62	13.5	0.053	Morrison et al. 1995	https://doi.org/10.1139/f95-847
2,2',3,3',4,4',5,5'-octachlorobiphenyl	35694-08-7	PCB	Oncorhynchus mykiss	Chordata	Osteichthyes	7.62	11	0.000346574	Niimi and Oliver 1983	https://doi.org/10.1139/f83-160
2,2',3,3',4,4',5,5'-octachlorobiphenyl	35694-08-7	PCB	Poecilia reticulata	Chordata	Osteichthyes	7.62	22.5	0.00731861	Bruggeman et al. 1984	https://doi.org/10.1080/02772248409357024
2,2',3,3',4,4',5,5'-octachlorobiphenyl	35694-08-7	PCB	Poecilia reticulata	Chordata	Osteichthyes	7.62	20	0.031	Sijm et al. 1992	https://pubs.acs.org/doi/pdf/10.1021/es00035a014
2,2',3,3',4,4',5,5'-octachlorobiphenyl	35694-08-7	PCB	Tubificidae	Annelida	Oligochaeta	7.62	8	0.00693147	Oliver 1987	https://doi.org/10.1021/es00162a009
2,2',3,3',4,4',5,6-octachlorobiphenyl	52663-78-2	PCB	Brachydanio rerio	Chordata	Osteichthyes	7.35	22	0.00711	Fox et al. 1994	https://doi.org/10.1006/eesa.1994.1038
2,2',3,3',4,4',5,6-octachlorobiphenyl	52663-78-2	PCB	Dreissena polymorpha	Mollusca	Bivalvia	7.35	13.5	0.051	Morrison et al. 1995	https://doi.org/10.1139/f95-847
2,2',3,3',4,4',6-heptachlorobiphenyl	52663-71-5	PCB	Dreissena polymorpha	Mollusca	Bivalvia	6.99	13.5	0.058	Morrison et al. 1995	https://doi.org/10.1139/f95-847
2,2',3,3',4,4',6-heptachlorobiphenyl	52663-71-5	PCB	Tubificidae	Annelida	Oligochaeta	6.99	8	0.00630134	Oliver 1987	https://doi.org/10.1021/es00162a009
2,2',3,3',4,4'-hexachlorobiphenyl	38380-07-3	PCB	Brachydanio rerio	Chordata	Osteichthyes	7.32	22	0.00843	Fox et al. 1994	https://doi.org/10.1006/eesa.1994.1038
2,2',3,3',4,4'-hexachlorobiphenyl	38380-07-3	PCB	Mytilus edulis	Mollusca	Bivalvia	7.32	15	0.0189903	Pruell et al. 1986	https://doi.org/10.1007/BF00392601
2,2',3,3',4,4'-hexachlorobiphenyl	38380-07-3	PCB	Oncorhynchus mykiss	Chordata	Osteichthyes	7.32	11	0.000346574	Niimi and Oliver 1983	https://doi.org/10.1139/f83-160
2,2',3,3',4,4'-hexachlorobiphenyl	38380-07-3	PCB	Tubificidae	Annelida	Oligochaeta	7.32	8	0.0138629	Oliver 1987	https://doi.org/10.1021/es00162a009
2,2',3,3',4,5,5',6-octachlorobiphenyl	68194-17-2	PCB	Brachydanio rerio	Chordata	Osteichthyes	7.35	22	0.00776	Fox et al. 1994	https://doi.org/10.1006/eesa.1994.1038
2,2',3,3',4',5,5',6-octachlorobiphenyl	68194-17-2	PCB	Dreissena polymorpha	Mollusca	Bivalvia	8.43	13.5	0.057	Morrison et al. 1995	https://doi.org/10.1139/f95-847
2,2',3,3',4,5,5'-heptachlorobiphenyl	52663-74-8	PCB	Dreissena polymorpha	Mollusca	Bivalvia	7.21	13.5	0.053	Morrison et al. 1995	https://doi.org/10.1139/f95-847
2,2',3,3',4,5',6,6'-octachlorobiphenyl	38411-25-5	PCB	Dreissena polymorpha	Mollusca	Bivalvia	7.31	13.5	0.054	Morrison et al. 1995	https://doi.org/10.1139/f95-847
2,2',3,3',4,5,6'-heptachlorobiphenyl	38411-25-5	PCB	Dreissena polymorpha	Mollusca	Bivalvia	6.85	13.5	0.052	Morrison et al. 1995	https://doi.org/10.1139/f95-847
2,2',3,3',4,5-hexachlorobiphenyl	55215-18-4	PCB	Dreissena polymorpha	Mollusca	Bivalvia	6.76	13.5	0.098	Morrison et al. 1995	https://doi.org/10.1139/f95-847
2,2',3,3',4-pentachlorobiphenyl	52663-62-4	PCB	Cyprinus carpio	Chordata	Osteichthyes	6.82	20	0.00541521	Tanabe et al. 1982	https://doi.org/10.1080/00021369.1982.10865176
2,2',3,3',5,5',6,6'-octachlorobiphenyl	2136-99-4	PCB	Brachydanio rerio	Chordata	Osteichthyes	7.73	22	0.0077	Fox et al. 1994	https://doi.org/10.1006/eesa.1994.1038
2,2',3,3',6,6'-hexachlorobiphenyl	38411-22-2	PCB	Brachydanio rerio	Chordata	Osteichthyes	7.12	22	0.0161	Fox et al. 1994	https://doi.org/10.1006/eesa.1994.1038
2,2',3,3',6,6'-hexachlorobiphenyl	38411-22-2	PCB	Poecilia reticulata	Chordata	Osteichthyes	7.12	20	0.024	Sijm et al. 1992	https://pubs.acs.org/doi/pdf/10.1021/es00035a014
2,2',3,3',6-pentachlorobiphenyl	52663-60-2	PCB	Cyprinus carpio	Chordata	Osteichthyes	5.6	20	0.00953435	Tanabe et al. 1982	https://doi.org/10.1080/00021369.1982.10865176
2,2',3,3'-tetrachlorobiphenyl	38444-93-8	PCB	Oncorhynchus mykiss	Chordata	Osteichthyes	6.18	11	0.00647801	Niimi and Oliver 1983	https://doi.org/10.1139/f83-160
2,2',3,3'-tetrachlorobiphenyl	38444-93-8	PCB	Tubificidae	Annelida	Oligochaeta	6.18	8	0.0266595	Oliver 1987	https://doi.org/10.1021/es00162a009
2,2',3,4,4',5,5',6-octachlorobiphenyl	52663-76-0	PCB	Dreissena polymorpha	Mollusca	Bivalvia	6.93	13.5	0.051	Morrison et al. 1995	https://doi.org/10.1139/f95-847
2,2',3,4,4',5,5'-heptachlorobiphenyl	35065-29-3	PCB	Dreissena polymorpha	Mollusca	Bivalvia	6.56	13.5	0.06	Morrison et al. 1995	https://doi.org/10.1139/f95-847
2,2',3,4,4',5',6-heptachlorobiphenyl	52663-69-1	PCB	Brachydanio rerio	Chordata	Osteichthyes	7.65	22	0.00876	Fox et al. 1994	https://doi.org/10.1006/eesa.1994.1038
2,2',3,4,4',5',6-heptachlorobiphenyl	52663-69-1	PCB	Dreissena polymorpha	Mollusca	Bivalvia	7.65	13.5	0.042	Morrison et al. 1995	https://doi.org/10.1139/f95-847
2,2',3,4,4',5'-hexabromodiphenylether	182677-30-1	bromodiphenylethers	Salvelinus namaycush	Chordata	Osteichthyes	8.55	12	0.012	Tomy et. al. 2004	https://doi.org/10.1021/es035070v
2,2',3,4,4',5'-hexabromodiphenylether	182677-30-1	bromodiphenylethers	Salvelinus namaycush	Chordata	Osteichthyes	8.55	12	0.005	Tomy et. al. 2004	https://doi.org/10.1021/es035070v
2,2',3,4,4',5'-hexachlorobiphenyl	35065-28-2	PCB	Brachydanio rerio	Chordata	Osteichthyes	6.83	22	0.00624	Fox et al. 1994	https://doi.org/10.1006/eesa.1994.1038
2,2',3,4,4',5'-hexachlorobiphenyl	35065-28-2	PCB	Dreissena polymorpha	Mollusca	Bivalvia	6.83	13.5	0.078	Morrison et al. 1995	https://doi.org/10.1139/f95-847
2,2',3,4,4',6-hexachlorobiphenyl	56030-56-9	PCB	Oncorhynchus mykiss	Chordata	Osteichthyes	7.3	11	0.000346574	Niimi and Oliver 1983	https://doi.org/10.1139/f83-160
2,2',3,4,4'-pentabromodiphenylether	182346-21-0	bromodiphenylethers	Salvelinus namaycush	Chordata	Osteichthyes	7.66	12	0.016	Tomy et. al. 2004	https://doi.org/10.1021/es035070v
2,2',3,4,4'-pentabromodiphenylether	182346-21-0	bromodiphenylethers	Salvelinus namaycush	Chordata	Osteichthyes	7.66	12	0.013	Tomy et. al. 2004	https://doi.org/10.1021/es035070v
2,2',3,4,5,5',6-heptachlorobiphenyl	52712-05-7	PCB	Brachydanio rerio	Chordata	Osteichthyes	6.78	22	0.00677	Fox et al. 1994	https://doi.org/10.1006/eesa.1994.1038
2,2',3,4,5,5',6-heptachlorobiphenyl	52712-05-7	PCB	Dreissena polymorpha	Mollusca	Bivalvia	6.78	13.5	0.07	Morrison et al. 1995	https://doi.org/10.1139/f95-847
2,2',3,4,5,5'-hexachlorobiphenyl	52712-04-6	PCB	Brachydanio rerio	Chordata	Osteichthyes	6.75	22	0.00764	Fox et al. 1994	https://doi.org/10.1006/eesa.1994.1038
2,2',3,4,5,5'-hexachlorobiphenyl	52712-04-6	PCB	Oncorhynchus mykiss	Chordata	Osteichthyes	6.75	11	0.000815467	Niimi and Oliver 1983	https://doi.org/10.1139/f83-160
2,2',3,4',5,5'-hexachlorobiphenyl	51908-16-8	PCB	Dreissena polymorpha	Mollusca	Bivalvia	6.85	13.5	0.061	Morrison et al. 1995	https://doi.org/10.1139/f95-847
2,2',3,4,5'-pentachlorobiphenyl	38380-02-8	PCB	Brachydanio rerio	Chordata	Osteichthyes	6.23	22	0.014	Fox et al. 1994	https://doi.org/10.1006/eesa.1994.1038
2,2',3,4,5'-pentachlorobiphenyl	38380-02-8	PCB	Dreissena polymorpha	Mollusca	Bivalvia	6.23	13.5	0.097	Morrison et al. 1995	https://doi.org/10.1139/f95-847
2,2',3,4,5'-pentachlorobiphenyl	38380-02-8	PCB	Oncorhynchus mykiss	Chordata	Osteichthyes	6.23	11	0.00447192	Niimi and Oliver 1983	https://doi.org/10.1139/f83-160
2,2',3',4,5-pentachlorobiphenyl	41464-51-1	PCB	Brachydanio rerio	Chordata	Osteichthyes	6.31	22	0.0126	Fox et al. 1994	https://doi.org/10.1006/eesa.1994.1038
2,2',3',4,5-pentachlorobiphenyl	41464-51-1	PCB	Cyprinus carpio	Chordata	Osteichthyes	6.31	20	0.00525112	Tanabe et al. 1982	https://doi.org/10.1080/00021369.1982.10865176
2,2',3',4,5-pentachlorobiphenyl	41464-51-1	PCB	Dreissena polymorpha	Mollusca	Bivalvia	6.31	13.5	0.106	Morrison et al. 1995	https://doi.org/10.1139/f95-847
2,2',3,4'-tetrachlorobiphenyl	36559-22-5	PCB	Cyprinus carpio	Chordata	Osteichthyes	5.72	20	0.0200912	Tanabe et al. 1982	https://doi.org/10.1080/00021369.1982.10865176
2,2',3,4'-tetrachlorobiphenyl	36559-22-5	PCB	Dreissena polymorpha	Mollusca	Bivalvia	5.72	13.5	0.154	Morrison et al. 1995	https://doi.org/10.1139/f95-847
2,2',3,4'-tetrachlorobiphenyl	36559-22-5	PCB	Oncorhynchus mykiss	Chordata	Osteichthyes	5.72	11	0.00161197	Niimi and Oliver 1983	https://doi.org/10.1139/f83-160
2,2',3,5,5',6-hexachlorobiphenyl	52663-63-5	PCB	Brachydanio rerio	Chordata	Osteichthyes	7.29	22	0.0121	Fox et al. 1994	https://doi.org/10.1006/eesa.1994.1038
2,2',3,5,5',6-hexachlorobiphenyl	52663-63-5	PCB	Dreissena polymorpha	Mollusca	Bivalvia	7.29	13.5	0.084	Morrison et al. 1995	https://doi.org/10.1139/f95-847
2,2',3,5,5'-pentachlorobiphenyl	52663-61-3	PCB	Cyprinus carpio	Chordata	Osteichthyes	6.32	20	0.00572849	Tanabe et al. 1982	https://doi.org/10.1080/00021369.1982.10865176
2,2',3,5',6-pentachlorobiphenyl	38379-99-6	PCB	Chironomus tentans	Arthropoda	Insecta	5.92	21.5	0.696	Novak et al. 1990	https://doi.org/10.1016/0043-1354(90)90007-S
2,2',3,5',6-pentachlorobiphenyl	38379-99-6	PCB	Cyprinus carpio	Chordata	Osteichthyes	5.92	20	0.00602737	Tanabe et al. 1982	https://doi.org/10.1080/00021369.1982.10865176
2,2',3,5'-tetrachlorobiphenyl	41464-39-5	PCB	Brachydanio rerio	Chordata	Osteichthyes	5.73	22	0.0461	Fox et al. 1994	https://doi.org/10.1006/eesa.1994.1038
2,2',3,5'-tetrachlorobiphenyl	41464-39-5	PCB	Dreissena polymorpha	Mollusca	Bivalvia	5.73	13.5	0.099	Morrison et al. 1995	https://doi.org/10.1139/f95-847
2,2',3-trichlorobiphenyl	38444-78-9	PCB	Cyprinus carpio	Chordata	Osteichthyes	5.12	20	0.130782	Tanabe et al. 1982	https://doi.org/10.1080/00021369.1982.10865176
2,2',4,4',5,5'-hexabromodiphenylether	68631-49-2	bromodiphenylethers	Mytilus edulis	Mollusca	Bivalvia	7.39	7	0.086	Gustafsson et al. 1999	https://doi.org/10.1002/etc.5620180621
2,2',4,4',5,5'-hexabromodiphenylether	68631-49-2	bromodiphenylethers	Salvelinus namaycush	Chordata	Osteichthyes	8.55	12	0.006	Tomy et. al. 2004	https://doi.org/10.1021/es035070v
2,2',4,4',5,5'-hexabromodiphenylether	68631-49-2	bromodiphenylethers	Salvelinus namaycush	Chordata	Osteichthyes	8.55	12	0.003	Tomy et. al. 2004	https://doi.org/10.1021/es035070v
2,2',4,4',5,5'-hexachlorobiphenyl	35065-27-1	PCB	Brachydanio rerio	Chordata	Osteichthyes	6.8	22	0.0104	Fox et al. 1994	https://doi.org/10.1006/eesa.1994.1038
2,2',4,4',5,5'-hexachlorobiphenyl	35065-27-1	PCB	Dreissena polymorpha	Mollusca	Bivalvia	6.8	13.5	0.047	Morrison et al. 1995	https://doi.org/10.1139/f95-847
2,2',4,4',5,5'-hexachlorobiphenyl	35065-27-1	PCB	Hyalella azteca	Arthropoda	Crustacea	6.8	21	0.004	Nuutinen et al. 2003	https://doi.org/10.1007/s00244-002-2127-x
2,2',4,4',5,5'-hexachlorobiphenyl	35065-27-1	PCB	Lumbriculus variegatus	Annelida	Oligochaeta	6.8	21	0.0312	Fisher et al. 1999	https://doi.org/10.1016/S0166-445X(98)00103-9
2,2',4,4',5,5'-hexachlorobiphenyl	35065-27-1	PCB	Mysis relicta	Arthropoda	Crustacea	6.8	4	0.0024	Evans and Landrum 1989	https://doi.org/10.1016/S0380-1330(89)71513-6
2,2',4,4',5,5'-hexachlorobiphenyl	35065-27-1	PCB	Mysis relicta	Arthropoda	Crustacea	6.8	4	0.0487107	Landrum et al. 1992	https://doi.org/10.1016/0045-6535(77)90144-8
2,2',4,4',5,5'-hexachlorobiphenyl	35065-27-1	PCB	Mytilus edulis	Mollusca	Bivalvia	6.8	15	0.0152006	Pruell et al. 1986	https://doi.org/10.1007/BF00392601
2,2',4,4',5,5'-hexachlorobiphenyl	35065-27-1	PCB	Mytilus edulis	Mollusca	Bivalvia	6.8	9	0.024	Björk and Gilek 1997	https://doi.org/10.1016/S0166-445X(96)00837-5
2,2',4,4',5,5'-hexachlorobiphenyl	35065-27-1	PCB	Mytilus edulis	Mollusca	Bivalvia	6.8	9	0.0432	Björk and Gilek 1997	https://doi.org/10.1016/S0166-445X(96)00837-5
2,2',4,4',5,5'-hexachlorobiphenyl	35065-27-1	PCB	Mytilus edulis	Mollusca	Bivalvia	6.8	9	0.096	Björk and Gilek 1997	https://doi.org/10.1016/S0166-445X(96)00837-5
2,2',4,4',5,5'-hexachlorobiphenyl	35065-27-1	PCB	Mytilus edulis	Mollusca	Bivalvia	6.8	7	0.027	Gustafsson et al. 1999	https://doi.org/10.1002/etc.5620180621
2,2',4,4',5,5'-hexachlorobiphenyl	35065-27-1	PCB	Oncorhynchus mykiss	Chordata	Osteichthyes	6.8	11	0.000346574	Niimi and Oliver 1983	https://doi.org/10.1139/f83-160
2,2',4,4',5,5'-hexachlorobiphenyl	35065-27-1	PCB	Pimephales promelas	Chordata	Osteichthyes	6.8	20	0.01	Sijm and van der Linde 1995	https://pubs.acs.org/doi/pdf/10.1021/es00011a011
2,2',4,4',5,5'-hexachlorobiphenyl	35065-27-1	PCB	Pimephales promelas	Chordata	Osteichthyes	6.8	20	0.01	Sijm and van der Linde 1995	https://pubs.acs.org/doi/pdf/10.1021/es00011a011
2,2',4,4',5,5'-hexachlorobiphenyl	35065-27-1	PCB	Pimephales promelas	Chordata	Osteichthyes	6.8	20	0.01	Sijm and van der Linde 1995	https://pubs.acs.org/doi/pdf/10.1021/es00011a011
2,2',4,4',5,5'-hexachlorobiphenyl	35065-27-1	PCB	Pimephales promelas	Chordata	Osteichthyes	6.8	20	0.01	Sijm and van der Linde 1995	https://pubs.acs.org/doi/pdf/10.1021/es00011a011
2,2',4,4',5,5'-hexachlorobiphenyl	35065-27-1	PCB	Pimephales promelas	Chordata	Osteichthyes	6.8	20	0.05	Sijm and van der Linde 1995	https://pubs.acs.org/doi/pdf/10.1021/es00011a011
2,2',4,4',5,5'-hexachlorobiphenyl	35065-27-1	PCB	Poecilia reticulata	Chordata	Osteichthyes	6.8	22.5	0.00879366	Bruggeman et al. 1984	https://doi.org/10.1080/02772248409357024
2,2',4,4',5,5'-hexachlorobiphenyl	35065-27-1	PCB	Poecilia reticulata	Chordata	Osteichthyes	6.8	20	0.029	Sijm et al. 1992	https://pubs.acs.org/doi/pdf/10.1021/es00035a014
2,2',4,4',5,5'-hexachlorobiphenyl	35065-27-1	PCB	Pontoporeia hoyi	Arthropoda	Crustacea	6.8	4	0.0192	Evans and Landrum 1989	https://doi.org/10.1016/S0380-1330(89)71513-6
2,2',4,4',5,5'-hexachlorobiphenyl	35065-27-1	PCB	Tubificidae	Annelida	Oligochaeta	6.8	8	0.00753421	Oliver 1987	https://doi.org/10.1021/es00162a009
2,2',4,4',5',6'-hexabromodiphenylether	207122-15-4	bromodiphenylethers	Salvelinus namaycush	Chordata	Osteichthyes	7.82	12	0.006	Tomy et. al. 2004	https://doi.org/10.1021/es035070v
2,2',4,4',5',6'-hexabromodiphenylether	207122-15-4	bromodiphenylethers	Salvelinus namaycush	Chordata	Osteichthyes	7.82	12	0.002	Tomy et. al. 2004	https://doi.org/10.1021/es035070v
2,2',4,4',5-pentabromodiphenylether	60348-60-9	bromodiphenylethers	Mytilus edulis	Mollusca	Bivalvia	6.81	7	0.123	Gustafsson et al. 1999	https://doi.org/10.1002/etc.5620180621
2,2',4,4',5-pentabromodiphenylether	60348-60-9	bromodiphenylethers	Salvelinus namaycush	Chordata	Osteichthyes	6.41	12	0.008	Tomy et. al. 2004	https://doi.org/10.1021/es035070v
2,2',4,4',5-pentabromodiphenylether	60348-60-9	bromodiphenylethers	Salvelinus namaycush	Chordata	Osteichthyes	6.41	12	0.002	Tomy et. al. 2004	https://doi.org/10.1021/es035070v
2,2',4,4',5-pentachlorobiphenyl	38380-01-7	PCB	Cyprinus carpio	Chordata	Osteichthyes	6.41	20	0.00554518	Tanabe et al. 1982	https://doi.org/10.1080/00021369.1982.10865176
2,2',4,4',5-pentachlorobiphenyl	38380-01-7	PCB	Dreissena polymorpha	Mollusca	Bivalvia	6.41	13.5	0.092	Morrison et al. 1995	https://doi.org/10.1139/f95-847
2,2',4,4',6,6'-hexabromobiphenyl	59261-08-4	PCB	Poecilia reticulata	Chordata	Osteichthyes	7.2	22	0.0128795	Gobas et al. 1989	https://doi.org/10.1002/etc.5620080306
2,2',4,4',6,6'-hexachlorobiphenyl	33979-03-2	PCB	Oncorhynchus mykiss	Chordata	Osteichthyes	7.29	11	0.000346574	Niimi and Oliver 1983	https://doi.org/10.1139/f83-160
2,2',4,4',6,6'-hexachlorobiphenyl	33979-03-2	PCB	Tubificidae	Annelida	Oligochaeta	7.29	8	0.00577623	Oliver 1987	https://doi.org/10.1021/es00162a009
2,2',4,4',6-pentabromodiphenylether	189084-64-8	bromodiphenylethers	Salvelinus namaycush	Chordata	Osteichthyes	7.24	12	0.011	Tomy et. al. 2004	https://doi.org/10.1021/es035070v
2,2',4,4',6-pentabromodiphenylether	189084-64-8	bromodiphenylethers	Salvelinus namaycush	Chordata	Osteichthyes	7.24	12	0.002	Tomy et. al. 2004	https://doi.org/10.1021/es035070v
2,2',4,4'-tetrabromodiphenylether	5436-43-1	bromodiphenylethers	Mytilus edulis	Mollusca	Bivalvia	6.02	7	0.09	Gustafsson et al. 1999	https://doi.org/10.1002/etc.5620180621
2,2',4,4'-tetrabromodiphenylether	5436-43-1	bromodiphenylethers	Salvelinus namaycush	Chordata	Osteichthyes	6.81	12	0.018	Tomy et. al. 2004	https://doi.org/10.1021/es035070v
2,2',4,4'-tetrabromodiphenylether	5436-43-1	bromodiphenylethers	Salvelinus namaycush	Chordata	Osteichthyes	6.81	12	0.002	Tomy et. al. 2004	https://doi.org/10.1021/es035070v
2,2',4,4'-tetrachlorobiphenyl	2437-79-8	PCB	Chironomus tentans	Arthropoda	Insecta	5.94	21.5	0.888	Novak et al. 1990	https://doi.org/10.1016/0043-1354(90)90007-S
2,2',4,4'-tetrachlorobiphenyl	2437-79-8	PCB	Lumbriculus variegatus	Annelida	Oligochaeta	5.94	21	0.12	Fisher et al. 1999	https://doi.org/10.1016/S0166-445X(98)00103-9
2,2',4,5,5'-pentachlorobiphenyl	37680-73-2	PCB	Brachydanio rerio	Chordata	Osteichthyes	6.14	22	0.013	Fox et al. 1994	https://doi.org/10.1006/eesa.1994.1038
2,2',4,5,5'-pentachlorobiphenyl	37680-73-2	PCB	Chironomus tentans	Arthropoda	Insecta	6.14	21.5	0.432	Novak et al. 1990	https://doi.org/10.1016/0043-1354(90)90007-S
2,2',4,5,5'-pentachlorobiphenyl	37680-73-2	PCB	Cyprinus carpio	Chordata	Osteichthyes	6.14	20	0.00498667	Tanabe et al. 1982	https://doi.org/10.1080/00021369.1982.10865176
2,2',4,5,5'-pentachlorobiphenyl	37680-73-2	PCB	Dreissena polymorpha	Mollusca	Bivalvia	6.14	13.5	0.1	Morrison et al. 1995	https://doi.org/10.1139/f95-847
2,2',4,5,5'-pentachlorobiphenyl	37680-73-2	PCB	Mytilus edulis	Mollusca	Bivalvia	6.14	15	0.024844	Pruell et al. 1986	https://doi.org/10.1007/BF00392601
2,2',4,5,5'-pentachlorobiphenyl	37680-73-2	PCB	Oncorhynchus mykiss	Chordata	Osteichthyes	6.14	11	0.000346574	Niimi and Oliver 1983	https://doi.org/10.1139/f83-160
2,2',4,5',6-pentachlorobiphenyl	60145-21-3	PCB	Oncorhynchus mykiss	Chordata	Osteichthyes	6.76	11	0.000845301	Niimi and Oliver 1983	https://doi.org/10.1139/f83-160
2,2',4,5'-tetrachlorobiphenyl	41464-40-8	PCB	Brachydanio rerio	Chordata	Osteichthyes	6.36	22	0.0458	Fox et al. 1994	https://doi.org/10.1006/eesa.1994.1038
2,2',4,5'-tetrachlorobiphenyl	41464-40-8	PCB	Chironomus tentans	Arthropoda	Insecta	6.36	21.5	0.96	Novak et al. 1990	https://doi.org/10.1016/0043-1354(90)90007-S
2,2',4,5'-tetrachlorobiphenyl	41464-40-8	PCB	Dreissena polymorpha	Mollusca	Bivalvia	6.36	13.5	0.1	Morrison et al. 1995	https://doi.org/10.1139/f95-847
2,2',4,5'-tetrachlorobiphenyl	41464-40-8	PCB	Mytilus edulis	Mollusca	Bivalvia	6.36	8	0.1008	Björk and Gilek 1999	https://doi.org/10.1002/etc.5620180424
2,2',4,5'-tetrachlorobiphenyl	41464-40-8	PCB	Mytilus edulis	Mollusca	Bivalvia	6.36	8	0.156	Björk and Gilek 1999	https://doi.org/10.1002/etc.5620180424
2,2',4,5'-tetrachlorobiphenyl	41464-40-8	PCB	Mytilus edulis	Mollusca	Bivalvia	6.36	8	0.12	Björk and Gilek 1999	https://doi.org/10.1002/etc.5620180424
2,2',4,5'-tetrachlorobiphenyl	41464-40-8	PCB	Mytilus edulis	Mollusca	Bivalvia	6.36	8	0.072	Björk and Gilek 1999	https://doi.org/10.1002/etc.5620180424
2,2',4,5'-tetrachlorobiphenyl	41464-40-8	PCB	Mytilus edulis	Mollusca	Bivalvia	6.36	8	0.072	Björk and Gilek 1999	https://doi.org/10.1002/etc.5620180424
2,2',4,5-tetrachlorobiphenyl	70362-47-9	PCB	Cyprinus carpio	Chordata	Osteichthyes	5.69	20	0.0053319	Tanabe et al. 1982	https://doi.org/10.1080/00021369.1982.10865176
2,2',4,6,6'-pentachlorobiphenyl	56558-16-8	PCB	Oncorhynchus mykiss	Chordata	Osteichthyes	5.37	11	0.000346574	Niimi and Oliver 1983	https://doi.org/10.1139/f83-160
2,2',4,6,6'-pentachlorobiphenyl	56558-16-8	PCB	Poecilia reticulata	Chordata	Osteichthyes	5.37	20	0.147	Sijm et al. 1992	https://pubs.acs.org/doi/pdf/10.1021/es00035a014
2,2',4,6-tetrachlorobiphenyl	62796-65-0	PCB	Chironomus tentans	Arthropoda	Insecta	6.09	21.5	0.984	Novak et al. 1990	https://doi.org/10.1016/0043-1354(90)90007-S
2,2',4,6-tetrachlorobiphenyl	62796-65-0	PCB	Cyprinus carpio	Chordata	Osteichthyes	6.09	20	0.100456	Tanabe et al. 1982	https://doi.org/10.1080/00021369.1982.10865176
2,2',4-trichlorobiphenyl	37680-66-3	PCB	Chironomus tentans	Arthropoda	Insecta	5.5	21.5	0.816	Novak et al. 1990	https://doi.org/10.1016/0043-1354(90)90007-S
2,2',4-trichlorobiphenyl	37680-66-3	PCB	Cyprinus carpio	Chordata	Osteichthyes	5.5	20	0.0796721	Tanabe et al. 1982	https://doi.org/10.1080/00021369.1982.10865176
2,2',5,5'-tetrabromobiphenyl	59080-37-4		Poecilia reticulata	Chordata	Osteichthyes	6.5	22	0.0155724	Gobas et al. 1989	https://doi.org/10.1002/etc.5620080306
2,2',5,5'-tetrachlorobiphenyl	35693-99-3	PCB	Brachydanio rerio	Chordata	Osteichthyes	5.79	22	0.0387	Fox et al. 1994	https://doi.org/10.1006/eesa.1994.1038
2,2',5,5'-tetrachlorobiphenyl	35693-99-3	PCB	Carassius auratus	Chordata	Osteichthyes	5.79	23	0.015	Bruggeman et al. 1981	https://doi.org/10.1016/0045-6535(81)90082-5
2,2',5,5'-tetrachlorobiphenyl	35693-99-3	PCB	Chironomus tentans	Arthropoda	Insecta	5.79	21.5	1.104	Novak et al. 1990	https://doi.org/10.1016/0043-1354(90)90007-S
2,2',5,5'-tetrachlorobiphenyl	35693-99-3	PCB	Dreissena polymorpha	Mollusca	Bivalvia	5.79	13.5	0.107	Morrison et al. 1995	https://doi.org/10.1139/f95-847
2,2',5,5'-tetrachlorobiphenyl	35693-99-3	PCB	Mytilus edulis	Mollusca	Bivalvia	5.79	7	0.118	Gustafsson et al. 1999	https://doi.org/10.1002/etc.5620180621
2,2',5,5'-tetrachlorobiphenyl	35693-99-3	PCB	Oncorhynchus mykiss	Chordata	Osteichthyes	5.79	11	0.00138629	Niimi and Oliver 1983	https://doi.org/10.1139/f83-160
2,2',5,5'-tetrachlorobiphenyl	35693-99-3	PCB	Pimephales promelas	Chordata	Osteichthyes	5.79	20	0.2	Sijm and van der Linde 1995	https://pubs.acs.org/doi/pdf/10.1021/es00011a011
2,2',5,5'-tetrachlorobiphenyl	35693-99-3	PCB	Pimephales promelas	Chordata	Osteichthyes	5.79	20	0.25	Sijm and van der Linde 1995	https://pubs.acs.org/doi/pdf/10.1021/es00011a011
2,2',5,5'-tetrachlorobiphenyl	35693-99-3	PCB	Pimephales promelas	Chordata	Osteichthyes	5.79	20	0.01	Sijm and van der Linde 1995	https://pubs.acs.org/doi/pdf/10.1021/es00011a011
2,2',5,5'-tetrachlorobiphenyl	35693-99-3	PCB	Pimephales promelas	Chordata	Osteichthyes	5.79	20	0.01	Sijm and van der Linde 1995	https://pubs.acs.org/doi/pdf/10.1021/es00011a011
2,2',5,5'-tetrachlorobiphenyl	35693-99-3	PCB	Pimephales promelas	Chordata	Osteichthyes	5.79	20	0.03	Sijm and van der Linde 1995	https://pubs.acs.org/doi/pdf/10.1021/es00011a011
2,2',5,5'-tetrachlorobiphenyl	35693-99-3	PCB	Pimephales promelas	Chordata	Osteichthyes	5.79	20	0.03	Sijm and van der Linde 1995	https://pubs.acs.org/doi/pdf/10.1021/es00011a011
2,2',5,5'-tetrachlorobiphenyl	35693-99-3	PCB	Poecilia reticulata	Chordata	Osteichthyes	5.79	22.5	0.0208008	Bruggeman et al. 1984	https://doi.org/10.1080/02772248409357024
2,2',5,5'-tetrachlorobiphenyl	35693-99-3	PCB	Poecilia reticulata	Chordata	Osteichthyes	5.79	22	0.0220181	Gobas et al. 1989	https://doi.org/10.1002/etc.5620080306
2,2',5,5'-tetrachlorobiphenyl	35693-99-3	PCB	Poecilia reticulata	Chordata	Osteichthyes	5.79	20	0.033	Sijm et al. 1992	https://pubs.acs.org/doi/pdf/10.1021/es00035a014
2,2',5,5'-tetrachlorobiphenyl	35693-99-3	PCB	Poecilia reticulata	Chordata	Osteichthyes	5.79	20	0.048	Sijm et al. 1992	https://pubs.acs.org/doi/pdf/10.1021/es00035a014
2,2',5,5'-tetrachlorobiphenyl	35693-99-3	PCB	Tubificidae	Annelida	Oligochaeta	5.79	8	0.0192541	Oliver 1987	https://doi.org/10.1021/es00162a009
2,2',5,6'-tetrachlorobiphenyl	41464-41-9	PCB	Oncorhynchus mykiss	Chordata	Osteichthyes	5.55	11	0.00189903	Niimi and Oliver 1983	https://doi.org/10.1139/f83-160
2,2',5,6'-tetrachlorobiphenyl	41464-41-9	PCB	Tubificidae	Annelida	Oligochaeta	5.55	8	0.0266595	Oliver 1987	https://doi.org/10.1021/es00162a009
2,2',5-trichlorobiphenyl	37680-65-2	PCB	Brachydanio rerio	Chordata	Osteichthyes	5.44	22	0.292	Fox et al. 1994	https://doi.org/10.1006/eesa.1994.1038
2,2',5-trichlorobiphenyl	37680-65-2	PCB	Carassius auratus	Chordata	Osteichthyes	5.44	23	0.048	Bruggeman et al. 1981	https://doi.org/10.1016/0045-6535(81)90082-5
2,2',5-trichlorobiphenyl	37680-65-2	PCB	Chironomus tentans	Arthropoda	Insecta	5.44	21.5	1.2	Novak et al. 1990	https://doi.org/10.1016/0043-1354(90)90007-S
2,2',5-trichlorobiphenyl	37680-65-2	PCB	Cyprinus carpio	Chordata	Osteichthyes	5.44	20	0.038085	Tanabe et al. 1982	https://doi.org/10.1080/00021369.1982.10865176
2,2',5-trichlorobiphenyl	37680-65-2	PCB	Oncorhynchus mykiss	Chordata	Osteichthyes	5.44	11	0.00364814	Niimi and Oliver 1983	https://doi.org/10.1139/f83-160
2,2',5-trichlorobiphenyl	37680-65-2	PCB	Tubificidae	Annelida	Oligochaeta	5.44	8	0.0288811	Oliver 1987	https://doi.org/10.1021/es00162a009
2,2',6,6'-tetrachlorobiphenyl	15968-05-5	PCB	Brachydanio rerio	Chordata	Osteichthyes	5.94	22	0.387	Fox et al. 1994	https://doi.org/10.1006/eesa.1994.1038
2,2',6,6'-tetrachlorobiphenyl	15968-05-5	PCB	Poecilia reticulata	Chordata	Osteichthyes	5.94	20	0.115	Sijm et al. 1992	https://pubs.acs.org/doi/pdf/10.1021/es00035a014
2,2',6-trichlorobiphenyl	38444-73-4	PCB	Chironomus tentans	Arthropoda	Insecta	5.04	21.5	25.44	Novak et al. 1990	https://doi.org/10.1016/0043-1354(90)90007-S
2,2',6-trichlorobiphenyl	38444-73-4	PCB	Cyprinus carpio	Chordata	Osteichthyes	5.04	20	0.385082	Tanabe et al. 1982	https://doi.org/10.1080/00021369.1982.10865176
2,2'-bithiophene	492-97-7		Poecilia reticulata	Chordata	Osteichthyes	3.75	23	0.336	De Voogt et al. 1991	https://doi.org/10.1016/0166-445X(91)90015-2
2,2'-dichlorobiphenyl	13029-08-8	PCB	Chironomus tentans	Arthropoda	Insecta	4.73	21.5	9.744	Novak et al. 1990	https://doi.org/10.1016/0043-1354(90)90007-S
2,2'-dichlorobiphenyl	13029-08-8	PCB	Cyprinus carpio	Chordata	Osteichthyes	4.73	20	0.210045	Tanabe et al. 1982	https://doi.org/10.1080/00021369.1982.10865176
2,2'-dichlorobiphenyl	13029-08-8	PCB	Oncorhynchus mykiss	Chordata	Osteichthyes	4.73	11	0.0173287	Niimi and Oliver 1983	https://doi.org/10.1139/f83-160
2,3,3',4,4',5,6-heptabromodiphenylether	189084-68-2	bromodiphenylethers	Salvelinus namaycush	Chordata	Osteichthyes	9.44	12	0.017	Tomy et. al. 2004	https://doi.org/10.1021/es035070v
2,3,3',4,4',5,6-heptabromodiphenylether	189084-68-2	bromodiphenylethers	Salvelinus namaycush	Chordata	Osteichthyes	9.44	12	0.009	Tomy et. al. 2004	https://doi.org/10.1021/es035070v
2,3,3',4,4',5-hexachlorobiphenyl	38380-08-4	PCB	Oncorhynchus mykiss	Chordata	Osteichthyes	7.37	11	0.000346574	Niimi and Oliver 1983	https://doi.org/10.1139/f83-160
2,3,3',4,4',5-hexachlorobiphenyl	38380-08-4	PCB	Tubificidae	Annelida	Oligochaeta	7.37	8	0.0119508	Oliver 1987	https://doi.org/10.1021/es00162a009
2,3,3',4,4'-pentachlorobiphenyl	32598-14-4	PCB	Brachydanio rerio	Chordata	Osteichthyes	6.79	27	0.1176	Petersen and Kristensen 1998	https://doi.org/10.1002/etc.5620170724
2,3,3',4,4'-pentachlorobiphenyl	32598-14-4	PCB	Cyprinus carpio	Chordata	Osteichthyes	6.79	20	0.00417559	Tanabe et al. 1982	https://doi.org/10.1080/00021369.1982.10865176
2,3,3',4,4'-pentachlorobiphenyl	32598-14-4	PCB	Dreissena polymorpha	Mollusca	Bivalvia	6.79	13.5	0.065	Morrison et al. 1995	https://doi.org/10.1139/f95-847
2,3,3',4,4'-pentachlorobiphenyl	32598-14-4	PCB	Gadus morhua	Chordata	Osteichthyes	6.79	6.5	0.0384	Petersen and Kristensen 1998	https://doi.org/10.1002/etc.5620170724
2,3,3',4',5-pentachlorobiphenyl	70424-68-9	PCB	Cyprinus carpio	Chordata	Osteichthyes	6.92	20	0.00608024	Tanabe et al. 1982	https://doi.org/10.1080/00021369.1982.10865176
2,3,3',4',6-pentachlorobiphenyl	38380-03-9	PCB	Dreissena polymorpha	Mollusca	Bivalvia	6.2	13.5	0.093	Morrison et al. 1995	https://doi.org/10.1139/f95-847
2,3,3',4-tetrachlorobiphenyl	74338-24-2	PCB	Cyprinus carpio	Chordata	Osteichthyes	6.35	20	0.00348315	Tanabe et al. 1982	https://doi.org/10.1080/00021369.1982.10865176
2,3,3',6-tetrachlorobiphenyl	74472-33-6	PCB	Chironomus tentans	Arthropoda	Insecta	6.22	21.5	0.288	Novak et al. 1990	https://doi.org/10.1016/0043-1354(90)90007-S
2,3,3'-trichlorobiphenyl	38444-84-7	PCB	Cyprinus carpio	Chordata	Osteichthyes	5.8	20	0.0149064	Tanabe et al. 1982	https://doi.org/10.1080/00021369.1982.10865176
2,3,4,4',5-pentachlorobiphenyl	74472-37-0	PCB	Cyprinus carpio	Chordata	Osteichthyes	6.72	20	0.00438701	Tanabe et al. 1982	https://doi.org/10.1080/00021369.1982.10865176
2,3',4,4',5-pentachlorobiphenyl	31508-00-6	PCB	Dreissena polymorpha	Mollusca	Bivalvia	6.57	13.5	0.068	Morrison et al. 1995	https://doi.org/10.1139/f95-847
2,3',4,4',5-pentachlorobiphenyl	31508-00-6	PCB	Mytilus edulis	Mollusca	Bivalvia	6.57	7	0.052	Gustafsson et al. 1999	https://doi.org/10.1002/etc.5620180621
2,3',4,4',6-pentachlorobiphenyl	56558-17-9	PCB	Oncorhynchus mykiss	Chordata	Osteichthyes	6.4	11	0.000346574	Niimi and Oliver 1983	https://doi.org/10.1139/f83-160
2,3',4,4'-tetrabromodiphenylether	189084-61-5	bromodiphenylethers	Salvelinus namaycush	Chordata	Osteichthyes	6.568	12	0.004	Tomy et. al. 2004	https://doi.org/10.1021/es035070v
2,3',4,4'-tetrabromodiphenylether	189084-61-5	bromodiphenylethers	Salvelinus namaycush	Chordata	Osteichthyes	6.568	12	0.003	Tomy et. al. 2004	https://doi.org/10.1021/es035070v
2,3,4,4'-tetrachlorobiphenyl	33025-41-1	PCB	Chironomus tentans	Arthropoda	Insecta	5.84	21.5	1.32	Novak et al. 1990	https://doi.org/10.1016/0043-1354(90)90007-S
2,3,4,4'-tetrachlorobiphenyl	33025-41-1	PCB	Cyprinus carpio	Chordata	Osteichthyes	5.84	20	0.00450096	Tanabe et al. 1982	https://doi.org/10.1080/00021369.1982.10865176
2,3',4,4'-tetrachlorobiphenyl	32598-10-0	PCB	Chironomus tentans	Arthropoda	Insecta	6.09	21.5	0.432	Novak et al. 1990	https://doi.org/10.1016/0043-1354(90)90007-S
2,3',4,4'-tetrachlorobiphenyl	32598-10-0	PCB	Oncorhynchus mykiss	Chordata	Osteichthyes	6.09	11	0.00103455	Niimi and Oliver 1983	https://doi.org/10.1139/f83-160
2,3',4,4'-tetrachlorobiphenyl	32598-10-0	PCB	Tubificidae	Annelida	Oligochaeta	6.09	8	0.0247553	Oliver 1987	https://doi.org/10.1021/es00162a009
2,3,4,5,6-pentachlorobiphenyl	18259-05-7	PCB	Oncorhynchus mykiss	Chordata	Osteichthyes	6.75	11	0.000346574	Niimi and Oliver 1983	https://doi.org/10.1139/f83-160
2,3,4,5-tetrachlorobiphenyl	33284-53-6	PCB	Oncorhynchus mykiss	Chordata	Osteichthyes	6.41	11	0.00222163	Niimi and Oliver 1983	https://doi.org/10.1139/f83-160
2,3',4',5-tetrachlorobiphenyl	32598-11-1	PCB	Brachydanio rerio	Chordata	Osteichthyes	6.23	22	0.028	Fox et al. 1994	https://doi.org/10.1006/eesa.1994.1038
2,3',4',5-tetrachlorobiphenyl	32598-11-1	PCB	Carassius auratus	Chordata	Osteichthyes	6.23	23	0.01	Bruggeman et al. 1981	https://doi.org/10.1016/0045-6535(81)90082-5
2,3',4',5-tetrachlorobiphenyl	32598-11-1	PCB	Chironomus tentans	Arthropoda	Insecta	6.23	21.5	0.672	Novak et al. 1990	https://doi.org/10.1016/0043-1354(90)90007-S
2,3',4',5-tetrachlorobiphenyl	32598-11-1	PCB	Cyprinus carpio	Chordata	Osteichthyes	6.23	20	0.00364814	Tanabe et al. 1982	https://doi.org/10.1080/00021369.1982.10865176
2,3',4',5-tetrachlorobiphenyl	32598-11-1	PCB	Dreissena polymorpha	Mollusca	Bivalvia	6.23	13.5	0.107	Morrison et al. 1995	https://doi.org/10.1139/f95-847
2,3',4',5-tetrachlorobiphenyl	32598-11-1	PCB	Poecilia reticulata	Chordata	Osteichthyes	6.23	22	0.018	Opperhuizen et al. 1985	https://doi.org/10.1016/0045-6535(85)90129-8
2,3,4,6,7,8-hexachlorodibenzo-p-furan	60851-34-5		Mytilus edulis	Mollusca	Bivalvia	7.65	6.5	0.0277259	Hektoen et al. 1994	https://doi.org/10.1016/0045-6535(94)90280-1
2,3,4',6-tetrachlorobiphenyl	52663-58-8	PCB	Chironomus tentans	Arthropoda	Insecta	5.76	21.5	0.984	Novak et al. 1990	https://doi.org/10.1016/0043-1354(90)90007-S
2,3,4',6-tetrachlorobiphenyl	52663-58-8	PCB	Dreissena polymorpha	Mollusca	Bivalvia	5.76	13.5	0.172	Morrison et al. 1995	https://doi.org/10.1139/f95-847
2,3,4,7,8-pentachlorodibenzo-p-furan	57117-31-4		Mytilus edulis	Mollusca	Bivalvia	7.11	6.5	0.0192541	Hektoen et al. 1994	https://doi.org/10.1016/0045-6535(94)90280-1
2,3,4'-trichlorobiphenyl	38444-85-8	PCB	Mytilus edulis	Mollusca	Bivalvia	5.42	15	0.0433217	Pruell et al. 1986	https://doi.org/10.1007/BF00392601
2',3,4-trichlorobiphenyl	38444-86-9	PCB	Cyprinus carpio	Chordata	Osteichthyes	5.76	20	0.0123117	Tanabe et al. 1982	https://doi.org/10.1080/00021369.1982.10865176
2',3,4-trichlorobiphenyl	38444-86-9	PCB	Cyprinus carpio	Chordata	Osteichthyes	5.76	20	0.0122033	Tanabe et al. 1982	https://doi.org/10.1080/00021369.1982.10865176
2,3',5,5'-tetrachlorobiphenyl	41464-42-0	PCB	Oncorhynchus mykiss	Chordata	Osteichthyes	6.35	11	0.000778817	Niimi and Oliver 1983	https://doi.org/10.1139/f83-160
2,3,5,6-tetrachlorobiphenyl	33284-54-7	PCB	Oncorhynchus mykiss	Chordata	Osteichthyes	5.96	11	0.00106638	Niimi and Oliver 1983	https://doi.org/10.1139/f83-160
2,3',5-trichlorobiphenyl	38444-81-4	PCB	Chironomus tentans	Arthropoda	Insecta	5.65	21.5	0.288	Novak et al. 1990	https://doi.org/10.1016/0043-1354(90)90007-S
2,3',5-trichlorobiphenyl	38444-81-4	PCB	Cyprinus carpio	Chordata	Osteichthyes	5.65	20	0.0111081	Tanabe et al. 1982	https://doi.org/10.1080/00021369.1982.10865176
2,3,7,8-tetrachlorodibenzo-p-dioxin	1746-01-6		Mytilus edulis	Mollusca	Bivalvia	6.42	6.5	0.0141459	Hektoen et al. 1994	https://doi.org/10.1016/0045-6535(94)90280-1
2,3,7,8-tetrachlorodibenzo-p-furan	51207-31-9		Mytilus edulis	Mollusca	Bivalvia	6.1	6.5	0.0119508	Hektoen et al. 1994	https://doi.org/10.1016/0045-6535(94)90280-1
2,3-dichlorobiphenyl	16605-91-7	PCB	Oncorhynchus mykiss	Chordata	Osteichthyes	4.97	11	0.0113631	Niimi and Oliver 1983	https://doi.org/10.1139/f83-160
2,3-dichloronaphthalene	2050-75-1	Chloronaphthalenes	Poecilia reticulata	Chordata	Osteichthyes	4.71	22	0.14	Opperhuizen et al. 1985	https://doi.org/10.1016/0045-6535(85)90129-8
2,4,4',5-tetrachlorobiphenyl	32690-93-0	PCB	Dreissena polymorpha	Mollusca	Bivalvia	6.1	13.5	0.101	Morrison et al. 1995	https://doi.org/10.1139/f95-847
2,4,4',6-tetrachlorobiphenyl	32598-12-2	PCB	Cyprinus carpio	Chordata	Osteichthyes	6.03	20	0.0117086	Tanabe et al. 1982	https://doi.org/10.1080/00021369.1982.10865176
2,4,4'-tribromodiphenylether	41318-75-6	bromodiphenylethers	Salvelinus namaycush	Chordata	Osteichthyes	5.8	12	0.012	Tomy et. al. 2004	https://doi.org/10.1021/es035070v
2,4,4'-trichlorobiphenyl	7012-37-5	PCB	Chironomus tentans	Arthropoda	Insecta	5.71	21.5	0.768	Novak et al. 1990	https://doi.org/10.1016/0043-1354(90)90007-S
2,4,5-trichlorobiphenyl	15862-07-4	PCB	Poecilia reticulata	Chordata	Osteichthyes	5.9	22	0.0630957	Gobas et al. 1989	https://doi.org/10.1002/etc.5620080306
2,4',5-trichlorobiphenyl	16606-02-3	PCB	Brachydanio rerio	Chordata	Osteichthyes	5.68	27	1.56	Petersen and Kristensen 1998	https://doi.org/10.1002/etc.5620170724
2,4',5-trichlorobiphenyl	16606-02-3	PCB	Brachydanio rerio	Chordata	Osteichthyes	5.68	22	0.0867	Fox et al. 1994	https://doi.org/10.1006/eesa.1994.1038
2,4',5-trichlorobiphenyl	16606-02-3	PCB	Carassius auratus	Chordata	Osteichthyes	5.68	23	0.021	Bruggeman et al. 1981	https://doi.org/10.1016/0045-6535(81)90082-5
2,4',5-trichlorobiphenyl	16606-02-3	PCB	Chironomus tentans	Arthropoda	Insecta	5.68	21.5	0.408	Novak et al. 1990	https://doi.org/10.1016/0043-1354(90)90007-S
2,4',5-trichlorobiphenyl	16606-02-3	PCB	Gadus morhua	Chordata	Osteichthyes	5.68	6.5	0.2112	Petersen and Kristensen 1998	https://doi.org/10.1002/etc.5620170724
2,4',5-trichlorobiphenyl	16606-02-3	PCB	Mytilus edulis	Mollusca	Bivalvia	5.68	8	0.1056	Björk and Gilek 1999	https://doi.org/10.1002/etc.5620180424
2,4',5-trichlorobiphenyl	16606-02-3	PCB	Mytilus edulis	Mollusca	Bivalvia	5.68	8	0.1728	Björk and Gilek 1999	https://doi.org/10.1002/etc.5620180424
2,4',5-trichlorobiphenyl	16606-02-3	PCB	Mytilus edulis	Mollusca	Bivalvia	5.68	8	0.144	Björk and Gilek 1999	https://doi.org/10.1002/etc.5620180424
2,4',5-trichlorobiphenyl	16606-02-3	PCB	Mytilus edulis	Mollusca	Bivalvia	5.68	8	0.144	Björk and Gilek 1999	https://doi.org/10.1002/etc.5620180424
2,4',5-trichlorobiphenyl	16606-02-3	PCB	Mytilus edulis	Mollusca	Bivalvia	5.68	8	0.12	Björk and Gilek 1999	https://doi.org/10.1002/etc.5620180424
2,4',5-trichlorobiphenyl	16606-02-3	PCB	Mytilus edulis	Mollusca	Bivalvia	5.68	7	0.129	Gustafsson et al. 1999	https://doi.org/10.1002/etc.5620180621
2,4',5-trichlorobiphenyl	16606-02-3	PCB	Oncorhynchus mykiss	Chordata	Osteichthyes	5.68	11	0.00353647	Niimi and Oliver 1983	https://doi.org/10.1139/f83-160
2,4',5-trichlorobiphenyl	16606-02-3	PCB	Tubificidae	Annelida	Oligochaeta	5.68	8	0.0266595	Oliver 1987	https://doi.org/10.1021/es00162a009
2,4,6-tribromobiphenyl	59080-33-0		Poecilia reticulata	Chordata	Osteichthyes	6.03	22	0.153711	Gobas et al. 1989	https://doi.org/10.1002/etc.5620080306
2,4',6-trichlorobiphenyl	38444-77-8	PCB	Chironomus tentans	Arthropoda	Insecta	5.47	21.5	0.552	Novak et al. 1990	https://doi.org/10.1016/0043-1354(90)90007-S
2,4',6-trichlorobiphenyl	38444-77-8	PCB	Cyprinus carpio	Chordata	Osteichthyes	5.47	20	0.0737391	Tanabe et al. 1982	https://doi.org/10.1080/00021369.1982.10865176
2,4-dichloroaniline	554-00-7		Gammarus pulex	Arthropoda	Crustacea	2.78	13	8.23	Ashauer et al. 2012	https://doi.org/10.1021/es204611h
2,4'-dichlorobiphenyl	33284-50-3	PCB	Cyprinus carpio	Chordata	Osteichthyes	5.09	20	0.0796721	Tanabe et al. 1982	https://doi.org/10.1080/00021369.1982.10865176
2,4-dichlorobiphenyl	33284-50-3	PCB	Chironomus tentans	Arthropoda	Insecta	5.16	21.5	2.184	Novak et al. 1990	https://doi.org/10.1016/0043-1354(90)90007-S
2,4-dichlorobiphenyl	33284-50-3	PCB	Cyprinus carpio	Chordata	Osteichthyes	5.16	20	0.106638	Tanabe et al. 1982	https://doi.org/10.1080/00021369.1982.10865176
2,4-dichlorophenol	120-83-2		Gammarus pulex	Arthropoda	Crustacea	3.17	13	15	Ashauer et al. 2012	https://doi.org/10.1021/es204611h
2,4-dichlorophenoxy acetic acid	94-75-7		Daphnia magna	Arthropoda	Crustacea	2.81	20	1.20547	Ellgehausen et al. 1980	https://doi.org/10.1016/0147-6513(80)90015-9
2,4-dichlorophenoxy acetic acid	94-75-7		Ictalurus melas	Chordata	Osteichthyes	2.81	20	0.525112	Ellgehausen et al. 1980	https://doi.org/10.1016/0147-6513(80)90015-9
2,4-dichlorophenoxy acetic acid	94-75-7		Oncorhynchus mykiss	Chordata	Osteichthyes	2.81	12	1.38629	Carpenter and Eaton 1983	https://doi.org/10.1007/978-1-4613-8719-0_1
2,5-dichlorobiphenyl	34883-39-1	PCB	Brachydanio rerio	Chordata	Osteichthyes	5.1	22	0.358	Fox et al. 1994	https://doi.org/10.1006/eesa.1994.1038
2,5-dichlorobiphenyl	34883-39-1	PCB	Carassius auratus	Chordata	Osteichthyes	5.1	23	0.066	Bruggeman et al. 1981	https://doi.org/10.1016/0045-6535(81)90082-5
2,5-dichlorobiphenyl	34883-39-1	PCB	Cyprinus carpio	Chordata	Osteichthyes	5.1	20	0.16906	Tanabe et al. 1982	https://doi.org/10.1080/00021369.1982.10865176
2,5-dichlorobiphenyl	34883-39-1	PCB	Oncorhynchus mykiss	Chordata	Osteichthyes	5.1	11	0.00815467	Niimi and Oliver 1983	https://doi.org/10.1139/f83-160
2,5-dichlorobiphenyl	34883-39-1	PCB	Poecilia reticulata	Chordata	Osteichthyes	5.1	22.5	0.11	Bruggeman et al. 1984	https://doi.org/10.1080/02772248409357024
2,6-dichlorobiphenyl	33146-45-1	PCB	Chironomus tentans	Arthropoda	Insecta	4.98	21.5	5.928	Novak et al. 1990	https://doi.org/10.1016/0043-1354(90)90007-S
2,6-diphenylpyridine	3558-69-8		Poecilia reticulata	Chordata	Osteichthyes	4.82	23	7.44	De Voogt et al. 1991	https://doi.org/10.1016/0166-445X(91)90015-2
2,7-dichloronaphthalene	2198-77-8	Chloronaphthalenes	Poecilia reticulata	Chordata	Osteichthyes	4.81	22	0.14	Opperhuizen et al. 1985	https://doi.org/10.1016/0045-6535(85)90129-8
2-12-(p-sulfophenyl)-dodecane	18777-53-2		Pimephales promelas	Chordata	Osteichthyes	3.54	22	0.72	Tolls et al. 2000	https://doi.org/10.1002/etc.5620191002
2-chloroaniline	95-51-2		Cyprinus carpio	Chordata	Osteichthyes	1.9	25	4.62098	Tsuda et al. 1993	https://doi.org/10.1016/0045-6535(93)90356-A
2-chloronaphthalene	91-58-7	Chloronaphthalenes	Poecilia reticulata	Chordata	Osteichthyes	4.19	22	0.31	Opperhuizen et al. 1985	https://doi.org/10.1016/0045-6535(85)90129-8
2-ethylhexyl diphenyl phosphate	1241-94-7		Oncorhynchus mykiss	Chordata	Osteichthyes	5.6	10	0.029	Muir and Grift 1981	https://doi.org/10.1016/0045-6535(81)90084-9
2-methyl-1-decene	13151-27-4		Ceriodaphnia dubia	Arthropoda	Crustacea	6.15	25	0.75	EMBSI 2015e. Ceriodaphnia dubia toxicity test with 2-methyl-1-decene, 15TP12 (1486164). ExxonMobil Biomedical Sciences, Inc Ananndale, NJ USA
2-methyl-1-nonene	2980-71-4		Ceriodaphnia dubia	Arthropoda	Crustacea	5.17	25	2.39	EMBSI 2015a. Ceriodaphnia dubia toxicity test with 2-methyl-1-nonene, 15TP14 (1486264). ExxonMobil Biomedical Sciences, Inc Ananndale, NJ USA
2-methyl-1-pentene	763-29-1		Ceriodaphnia dubia	Arthropoda	Crustacea	3.21	25	0.25	EMBSI 2015c. Ceriodaphnia dubia toxicity test with 2-methyl-1-pentene, 15TP6 (1486064). ExxonMobil Biomedical Sciences, Inc Ananndale, NJ USA
2-methylanthracene	613-12-7		Oncorhynchus mykiss	Chordata	Osteichthyes	5	15	0.346574	Niimi and Dookhran 1989	https://doi.org/10.1002/etc.5620080809
2-methylnaphthalene	91-57-6		Oncorhynchus mykiss	Chordata	Osteichthyes	4.11	12	0.346574	Korn and Rice 1981	https://doi.org/10.1007/978-1-4613-8719-0_1
2-monochlorobiphenyl	2051-60-7		Lumbriculus variegatus	Annelida	Oligochaeta	4.53	21	5.28	Fisher et al. 1999	https://doi.org/10.1016/S0166-445X(98)00103-9
2-phenylnaphthalene	612-94-2		Oncorhynchus mykiss	Chordata	Osteichthyes	3.47423	15	0.0277259	Niimi and Dookhran 1989	https://doi.org/10.1002/etc.5620080809
3,3',4,4',5,5'-hexachlorobiphenyl	1336-36-3	PCB	Brachydanio rerio	Chordata	Osteichthyes	7.41	22	0.00766	Fox et al. 1994	https://doi.org/10.1006/eesa.1994.1038
3,3',4,4',5-pentachlorobiphenyl	57465-28-8	PCB	Brachydanio rerio	Chordata	Osteichthyes	7.05	22	0.00995	Fox et al. 1994	https://doi.org/10.1006/eesa.1994.1038
3,3',4,4',5-pentachlorobiphenyl	57465-28-8	PCB	Rana pipiens	Chordata	Amphibia	7.05	20	0.00090845	Huang and Karasov 2000	https://doi.org/10.1002/etc.5620190712
3,3',4,4',5-pentachlorobiphenyl	57465-28-8	PCB	Rana pipiens	Chordata	Amphibia	7.05	20	0.00090845	Huang and Karasov 2000	https://doi.org/10.1002/etc.5620190712
3,3',4,4'-tetrabromodiphenylether	93703-48-1	bromodiphenylethers	Salvelinus namaycush	Chordata	Osteichthyes	6.77	12	0.003	Tomy et. al. 2004	https://doi.org/10.1021/es035070v
3,3',4,4'-tetrabromodiphenylether	93703-48-1	bromodiphenylethers	Salvelinus namaycush	Chordata	Osteichthyes	6.77	12	0.002	Tomy et. al. 2004	https://doi.org/10.1021/es035070v
3,3',4,4'-tetrachlorobiphenyl	32598-13-3	PCB	Brachydanio rerio	Chordata	Osteichthyes	6.63	22	0.0224	Fox et al. 1994	https://doi.org/10.1006/eesa.1994.1038
3,3',4,4'-tetrachlorobiphenyl	32598-13-3	PCB	Dreissena polymorpha	Mollusca	Bivalvia	6.63	23	0.0169	Fisher et al. 1992	https://doi.org/10.1006/eesa.1993.1047
3,3',4,4'-tetrachlorobiphenyl	32598-13-3	PCB	Dreissena polymorpha	Mollusca	Bivalvia	6.63	23	0.41	Fisher et al. 1992	https://doi.org/10.1006/eesa.1993.1047
3,3',4,4'-tetrachlorobiphenyl	32598-13-3	PCB	Mytilus edulis	Mollusca	Bivalvia	6.63	7	0.073	Gustafsson et al. 1999	https://doi.org/10.1002/etc.5620180621
3,3',4,4'-tetrachlorobiphenyl	32598-13-3	PCB	Oncorhynchus mykiss	Chordata	Osteichthyes	6.63	11	0.0157533	Niimi and Oliver 1983	https://doi.org/10.1139/f83-160
3,3',5,5'-tetrachlorobiphenyl	33284-52-5	PCB	Poecilia reticulata	Chordata	Osteichthyes	6.6	20	0.053	Sijm et al. 1992	https://pubs.acs.org/doi/pdf/10.1021/es00035a014
3,3'-dichlorobiphenyl	2050-67-1	PCB	Oncorhynchus mykiss	Chordata	Osteichthyes	5.27	11	0.138629	Niimi and Oliver 1983	https://doi.org/10.1139/f83-160
3,4,4'-trichlorobiphenyl	38444-90-5	PCB	Cyprinus carpio	Chordata	Osteichthyes	5.78	20	0.00734266	Tanabe et al. 1982	https://doi.org/10.1080/00021369.1982.10865176
3,4-dichloroaniline	95-76-1		Brachydanio rerio	Chordata	Osteichthyes	2.69	26	1.2	Ensenbach et al. 1996	https://doi.org/10.1016/0045-6535(96)00074-4
3,4-dichloroaniline	95-76-1		Brachydanio rerio	Chordata	Osteichthyes	2.69	26	1.2	Ensenbach et al. 1996	https://doi.org/10.1016/0045-6535(96)00074-4
3,4-dichloroaniline	95-76-1		Leuciscus idus	Chordata	Osteichthyes	2.69	20	0.48	Ensenbach et al. 1996	https://doi.org/10.1016/0045-6535(96)00074-4
3,4-dichloroaniline	95-76-1		Leuciscus idus	Chordata	Osteichthyes	2.69	20	0.24	Ensenbach et al. 1996	https://doi.org/10.1016/0045-6535(96)00074-4
3,4-dichloroaniline	95-76-1		Oncorhynchus mykiss	Chordata	Osteichthyes	2.69	12	1.44	Ensenbach et al. 1996	https://doi.org/10.1016/0045-6535(96)00074-4
3,4-dichloroaniline	95-76-1		Oncorhynchus mykiss	Chordata	Osteichthyes	2.69	12	0.72	Ensenbach et al. 1996	https://doi.org/10.1016/0045-6535(96)00074-4
3,5-dichlorobiphenyl	34883-41-5	PCB	Oncorhynchus mykiss	Chordata	Osteichthyes	5.37	11	0.0462098	Niimi and Oliver 1983	https://doi.org/10.1139/f83-160
3-chloroaniline	108-42-9		Cyprinus carpio	Chordata	Osteichthyes	1.88	25	5.04107	Tsuda et al. 1993	https://doi.org/10.1016/0045-6535(93)90356-A
4,4'-dibromobiphenyl	92-86-4		Poecilia reticulata	Chordata	Osteichthyes	5.72	22	0.128827	Gobas et al. 1989	https://doi.org/10.1002/etc.5620080306
4,4'-dichlorobiphenyl	2050-68-2	PCB	Cyprinus carpio	Chordata	Osteichthyes	5.23	20	0.407734	Tanabe et al. 1982	https://doi.org/10.1080/00021369.1982.10865176
4,4'-dichlorobiphenyl	2050-68-2	PCB	Lumbriculus variegatus	Annelida	Oligochaeta	5.23	21	0.72	Fisher et al. 1999	https://doi.org/10.1016/S0166-445X(98)00103-9
4-chloroaniline	106-47-8		Cyprinus carpio	Chordata	Osteichthyes	1.83	25	3.86873	Tsuda et al. 1993	https://doi.org/10.1016/0045-6535(93)90356-A
4-nitrobenzyl-chloride	100-14-1		Gammarus pulex	Arthropoda	Crustacea	2.61	13	31.23	Ashauer et al. 2012	https://doi.org/10.1021/es204611h
4-nitrophenol	100-02-7		Brachydanio rerio	Chordata	Osteichthyes	1.91	26	0.433686	Ensenbach and Nagel 1991	https://doi.org/10.1016/0742-8413(91)90120-I
4-nonylphenol	104-40-5		Oryzias latipes	Chordata	Osteichthyes	5.76	19	0.00291667	Tsuda et al. 2001	https://doi.org/10.1016/S0043-1354(00)00445-0
4-nonylphenol	104-40-5		Salmo salar	Chordata	Osteichthyes	5.76	10	0.980258	Arukwe et al. 2001	https://doi.org/10.1016/S0166-445X(99)00084-3
9-methylanthracene	779-02-2		Daphnia pulex	Arthropoda	Crustacea	5.07	25	3.456	Southworth et al. 1978	https://doi.org/10.1016/0043-1354(78)90080-5
9-methylanthracene	779-02-2		Oncorhynchus mykiss	Chordata	Osteichthyes	5.07	15	0.173287	Niimi and Dookhran 1989	https://doi.org/10.1002/etc.5620080809
acenaphthene	83-32-9	PAH	Americamysis bahia	Arthropoda	Crustacea	4.15	22	1.1	Turner LW. 1982. Acute toxicity of selected chemicals to fathead minnow, water flea, mysid shrimp under static and flow through test conditions. EPA # 8074979-01-0.
acenaphthene	83-32-9	PAH	Americamysis bahia	Arthropoda	Crustacea	4.15	22	0.43	Turner LW. 1982. Acute toxicity of selected chemicals to fathead minnow, water flea, mysid shrimp under static and flow through test conditions. EPA # 8074979-01-0.
acenaphthene	83-32-9	PAH	Elliptio complanata	Mollusca	Bivalvia	4.15	17	0.095	Gewurtz et. al. (2002)	https://doi.org/10.1007/s00244-002-1153-z
acenaphthene	83-32-9	PAH	Lepomis macrochirus	Chordata	Osteichthyes	4.15	16	1.38629	Barrows et al. 1980	https://doi.org/10.1007/978-1-4613-8719-0_1
acenaphthene	83-32-9	PAH	Pimephales promelas	Chordata	Osteichthyes	4.15	22	0.41		http://digital.library.wisc.edu/1793/81143
acenaphthene	83-32-9	PAH	Pimephales promelas	Chordata	Osteichthyes	4.15	22	0.51	Turner LW. 1982. Acute toxicity of selected chemicals to fathead minnow, water flea, mysid shrimp under static and flow through test conditions. EPA # 8074979-01-0.
acenaphthylene	208-96-8	PAH	Elliptio complanata	Mollusca	Bivalvia	3.94	17	0.046	Gewurtz et. al. (2002)	https://doi.org/10.1007/s00244-002-1153-z
acephate	30560-19-1	phosphorbiocides	Salmo gairdneri	Chordata	Osteichthyes	-0.89	10	0.346574		https://doi.org/10.1007/978-1-4613-8719-0_1
acridine	260-94-6		Daphnia pulex	Arthropoda	Crustacea	3.4	25	88.32	Southworth et al. 1978	https://doi.org/10.1016/0043-1354(78)90080-5
acridine	260-94-6		Poecilia reticulata	Chordata	Osteichthyes	3.4	23	0.744	De Voogt et al. 1991	https://doi.org/10.1016/0166-445X(91)90015-2
adamantane	281-23-2		Pimephales promelas	Chordata	Osteichthyes	3.94	22	0.92		http://digital.library.wisc.edu/1793/81143
a-hexachlorocyclohexane	319-84-6	halobiocides	Mytilus edulis	Mollusca	Bivalvia	3.78	10	0.871387	Ernst 1977	https://doi.org/10.1016/0045-6535(77)90144-8
aldicarb	116-06-3		Gammarus pulex	Arthropoda	Crustacea	1.13	13	9.31	Ashauer et al. 2012	https://doi.org/10.1021/es204611h
aldrin	309-00-2	halobiocides	Salmo salar	Chordata	Osteichthyes	6.5	15	0.099021	Addison et al. 1976	https://doi.org/10.1007/978-1-4613-8719-0_1
aminocarb	2032-59-9		Ictalurus melas	Chordata	Osteichthyes	2.16	18	0.0693147	Lumb an d Roney 1976	https://doi.org/10.1007/978-1-4613-8719-0_1
aminocarb	2032-59-9		Oncorhynchus mykiss	Chordata	Osteichthyes	2.16	10	0.693147	Lockhart et al. 1984	https://doi.org/10.1007/978-1-4613-8719-0_1
anthracene	120-12-7	PAH	Asellus aquaticus	Arthropoda	Crustacea	4.63	21	1	Van Hattum 1995	https://doi.org/10.1021/es9800479
anthracene	120-12-7	PAH	Chironomus riparius	Arthropoda	Insecta	4.63	30	3.9912	Gerould et al. 1983	https://doi.org/10.1016/0143-1471(83)90019-3
anthracene	120-12-7	PAH	Chironomus riparius	Arthropoda	Insecta	4.63	25	2.10047	Gerould et al. 1983	https://doi.org/10.1016/0143-1471(83)90019-3
anthracene	120-12-7	PAH	Chironomus riparius	Arthropoda	Insecta	4.63	25	3.06377	Gerould et al. 1983	https://doi.org/10.1016/0143-1471(83)90019-3
anthracene	120-12-7	PAH	Chironomus riparius	Arthropoda	Insecta	4.63	25	3.2942	Gerould et al. 1983	https://doi.org/10.1016/0143-1471(83)90019-3
anthracene	120-12-7	PAH	Chironomus riparius	Arthropoda	Insecta	4.63	25	3.29288	Gerould et al. 1983	https://doi.org/10.1016/0143-1471(83)90019-3
anthracene	120-12-7	PAH	Chironomus riparius	Arthropoda	Insecta	4.63	25	3.2942	Gerould et al. 1983	https://doi.org/10.1016/0143-1471(83)90019-3
anthracene	120-12-7	PAH	Chironomus riparius	Arthropoda	Insecta	4.63	16	2.75497	Gerould et al. 1983	https://doi.org/10.1016/0143-1471(83)90019-3
anthracene	120-12-7	PAH	Daphnia magna	Arthropoda	Crustacea	4.63	25	10.584	Wang et al. 2021	https://doi.org/10.1021/acs.est.0c06970
anthracene	120-12-7	PAH	Daphnia pulex	Arthropoda	Crustacea	4.63	25	14.136	Southworth et al. 1978	https://doi.org/10.1016/0043-1354(78)90080-5
anthracene	120-12-7	PAH	Daphnia pulex	Arthropoda	Crustacea	4.63	23	5.04	Herbes and Risi 1978	https://doi.org/10.1007/BF01685780
anthracene	120-12-7	PAH	Elliptio complanata	Mollusca	Bivalvia	4.63	17	0.163	Gewurtz et. al. (2002)	https://doi.org/10.1007/s00244-002-1153-z
anthracene	120-12-7	PAH	Hyalella azteca	Arthropoda	Crustacea	4.63	23	3.84	Landrum and Scavia 1983	https://doi.org/10.1139/f83-044
anthracene	120-12-7	PAH	Hyalella azteca	Arthropoda	Crustacea	4.63	23	11.52	Landrum and Scavia 1983	https://doi.org/10.1139/f83-044
anthracene	120-12-7	PAH	Lepomis macrochirus	Chordata	Osteichthyes	4.63	23	0.346574	Spacie et al. 1983	https://doi.org/10.1007/978-1-4613-8719-0_1
anthracene	120-12-7	PAH	Oncorhynchus mykiss	Chordata	Osteichthyes	4.63	11	0.099021	Niimi and Pallazo 1986	https://doi.org/10.1007/978-1-4613-8719-0_1
anthracene	120-12-7	PAH	Pimephales promelas	Chordata	Osteichthyes	4.63	25	1.38629	Southworth 1979	https://doi.org/10.1007/978-1-4613-8719-0_1
anthracene	120-12-7	PAH	Poecilia reticulata	Chordata	Osteichthyes	4.63	23	0.4704	De Voogt et al. 1991	https://doi.org/10.1016/0166-445X(91)90015-2
anthracene	120-12-7	PAH	Poecilia reticulata	Chordata	Osteichthyes	4.63	23	0.264	De Voogt et al. 1991	https://doi.org/10.1016/0166-445X(91)90015-2
anthracene	120-12-7	PAH	Pontoporeia hoyi	Arthropoda	Crustacea	4.63	7	0.36	Landrum 1982	https://doi.org/10.1016/0045-6535(82)90079-0
anthracene	120-12-7	PAH	Pontoporeia hoyi	Arthropoda	Crustacea	4.63	4	0.0792	Landrum 1988	https://doi.org/10.1016/0166-445X(88)90026-4
anthracene	120-12-7	PAH	Stylodrius heringianus	Annelida	Polychaeta	4.63	4	0.442122	Frank et al. 1986	https://doi.org/10.1016/0045-6535(86)90025-1
atenolol	29122-68-7		Gammarus pulex	Arthropoda	Crustacea	-2.68287	21	1.874	Raths et al. 2022	https://doi.org/10.1111/gcb.16542
atenolol	29122-68-7		Gammarus pulex	Arthropoda	Crustacea	-2.68287	16	1.054	Raths et al. 2022	https://doi.org/10.1111/gcb.16542
atenolol	29122-68-7		Gammarus pulex	Arthropoda	Crustacea	-2.68287	11	0.8611	Raths et al. 2022	https://doi.org/10.1111/gcb.16542
atenolol	29122-68-7		Gammarus pulex	Arthropoda	Crustacea	-2.68287	6	0.4147	Raths et al. 2022	https://doi.org/10.1111/gcb.16542
atenolol	29122-68-7		Hyalella azteca	Arthropoda	Crustacea	-2.43098	21	1.036	Raths et al. 2022	https://doi.org/10.1111/gcb.16542
atenolol	29122-68-7		Hyalella azteca	Arthropoda	Crustacea	-2.43098	16	0.411	Raths et al. 2022	https://doi.org/10.1111/gcb.16542
atenolol	29122-68-7		Hyalella azteca	Arthropoda	Crustacea	-2.43098	11	0.1796	Raths et al. 2022	https://doi.org/10.1111/gcb.16542
atenolol	29122-68-7		Hyalella azteca	Arthropoda	Crustacea	-2.43098	6	2.786	Raths et al. 2022	https://doi.org/10.1111/gcb.16542
atrazine	1912-24-9		Daphnia magna	Arthropoda	Crustacea	2.75	20	1.45903	Ellgehausen et al. 1980	https://doi.org/10.1016/0147-6513(80)90015-9
atrazine	1912-24-9		Daphnia magna	Arthropoda	Crustacea	2.75	20	14.16	Nikkilä et al. 2001	https://doi.org/10.1002/etc.5620200510
atrazine	1912-24-9		Daphnia magna	Arthropoda	Crustacea	2.75	20	10.32	Nikkilä et al. 2001	https://doi.org/10.1002/etc.5620200510
atrazine	1912-24-9		Daphnia magna	Arthropoda	Crustacea	2.75	20	10.08	Nikkilä et al. 2001	https://doi.org/10.1002/etc.5620200510
atrazine	1912-24-9		Daphnia magna	Arthropoda	Crustacea	2.75	20	16.32	Nikkilä et al. 2001	https://doi.org/10.1002/etc.5620200510
atrazine	1912-24-9		Ictalurus melas	Chordata	Osteichthyes	2.75	20	0.456018	Ellgehausen et al. 1980	https://doi.org/10.1016/0147-6513(80)90015-9
azoxystrobin	131860-33-8		Gammarus pulex	Arthropoda	Crustacea	4.22	21	7.59	Raths et al. 2022	https://doi.org/10.1111/gcb.16542
azoxystrobin	131860-33-8		Gammarus pulex	Arthropoda	Crustacea	4.22	16	4.985	Raths et al. 2022	https://doi.org/10.1111/gcb.16542
azoxystrobin	131860-33-8		Gammarus pulex	Arthropoda	Crustacea	4.22	11	6.68	Rösch et al. 2017	https://doi.org/10.1021/acs.est.7b03088
azoxystrobin	131860-33-8		Gammarus pulex	Arthropoda	Crustacea	4.22	11	8.52	Fu et al. 2018	https://doi.org/10.1021/acs.est.8b04057
azoxystrobin	131860-33-8		Gammarus pulex	Arthropoda	Crustacea	4.22	11	3.695	Raths et al. 2022	https://doi.org/10.1111/gcb.16542
azoxystrobin	131860-33-8		Gammarus pulex	Arthropoda	Crustacea	4.22	6	1.108	Raths et al. 2022	https://doi.org/10.1111/gcb.16542
azoxystrobin	131860-33-8		Hyalella azteca	Arthropoda	Crustacea	4.22	23	2.82	Fu et al. 2018	https://doi.org/10.1021/acs.est.8b04057
azoxystrobin	131860-33-8		Hyalella azteca	Arthropoda	Crustacea	4.22	21	1.549	Raths et al. 2022	https://doi.org/10.1111/gcb.16542
azoxystrobin	131860-33-8		Hyalella azteca	Arthropoda	Crustacea	4.22	16	0.6245	Raths et al. 2022	https://doi.org/10.1111/gcb.16542
azoxystrobin	131860-33-8		Hyalella azteca	Arthropoda	Crustacea	4.22	11	0.3189	Raths et al. 2022	https://doi.org/10.1111/gcb.16542
azoxystrobin	131860-33-8		Hyalella azteca	Arthropoda	Crustacea	4.22	6	0.1524	Raths et al. 2022	https://doi.org/10.1111/gcb.16542
benzene	71-43-2		Pimephales promelas	Chordata	Osteichthyes	1.99	22	0.96		http://digital.library.wisc.edu/1793/81143
benzene	71-43-2		Pimephales promelas	Chordata	Osteichthyes	2.13	21	8.352	De Wolf and Lieder 1998	https://doi.org/10.1016/S0045-6535(97)10062-5
benzo(a)acridine	225-11-6		Daphnia pulex	Arthropoda	Crustacea	4.45	25	14.16	Southworth et al. 1978	https://doi.org/10.1016/0043-1354(78)90080-5
benzo(a)acridine	225-11-6		Pimephales promelas	Chordata	Osteichthyes	4.45	22	1.38629	Southworth et al. 1981	https://doi.org/10.1007/978-1-4613-8719-0_1
benzo(a)anthracene	56-55-3	PAH	Daphnia pulex	Arthropoda	Crustacea	5.61	25	3.456	Southworth et al. 1978	https://doi.org/10.1016/0043-1354(78)90080-5
benzo(a)anthracene	56-55-3	PAH	Elliptio complanata	Mollusca	Bivalvia	5.52	17	0.148	Gewurtz et. al. (2002)	https://doi.org/10.1007/s00244-002-1153-z
benzo(a)anthracene	56-55-3	PAH	Lumbriculus variegatus	Annelida	Oligochaeta	5.61	17	0.216	Harkey et al. 1995	https://doi.org/10.1002/etc.5620140914
benzo(a)anthracene	56-55-3	PAH	Mytilus edulis	Mollusca	Bivalvia	5.61	15	0.0389409	Pruell et al. 1986	https://doi.org/10.1007/BF00392601
benzo(a)anthracene	56-55-3	PAH	Oncorhynchus mykiss	Chordata	Osteichthyes	5.61	11	0.693147	Niimi and Pallazo 1986	https://doi.org/10.1007/978-1-4613-8719-0_1
benzo(a)anthracene	56-55-3	PAH	Pontoporeia hoyi	Arthropoda	Crustacea	5.61	4	0.0528	Landrum 1988	https://doi.org/10.1016/0166-445X(88)90026-4
benzo(a)pyrene	50-32-8	PAH	Asellus aquaticus	Arthropoda	Crustacea	6.04	21	0.1	Van Hattum 1995	https://doi.org/10.1021/es9800479
benzo(a)pyrene	50-32-8	PAH	Brachydanio rerio	Chordata	Osteichthyes	6.04	27	0.1536	Petersen and Kristensen 1998	https://doi.org/10.1002/etc.5620170724
benzo(a)pyrene	50-32-8	PAH	Hexagenia limbata	Arthropoda	Insecta	6.04	18	0.48	Stehly et al. 1990	https://doi.org/10.1002/etc.5620090206
benzo(a)pyrene	50-32-8	PAH	Lepomis macrochirus	Chordata	Osteichthyes	6.04	8	0.173287	McCarthy and Jimenez 1985	https://doi.org/10.1007/978-1-4613-8719-0_1
benzo(a)pyrene	50-32-8	PAH	Lumbriculus variegatus	Annelida	Oligochaeta	6.04	17	0.0768	Harkey et al. 1995	https://doi.org/10.1002/etc.5620140914
benzo(a)pyrene	50-32-8	PAH	Mysis relicta	Arthropoda	Crustacea	6.04	4	0.1128	Evans and Landrum 1989	https://doi.org/10.1016/S0380-1330(89)71513-6
benzo(a)pyrene	50-32-8	PAH	Mysis relicta	Arthropoda	Crustacea	6.04	4	0.36071	Landrum et al. 1992	https://doi.org/10.1016/0045-6535(92)90556-7
benzo(a)pyrene	50-32-8	PAH	Mytilus edulis	Mollusca	Bivalvia	6.04	15	0.0450096	Pruell et al. 1986	https://doi.org/10.1007/BF00392601
benzo(a)pyrene	50-32-8	PAH	Mytilus edulis	Mollusca	Bivalvia	6.04	8	0.0436728	Dunn and Stich 1976	https://doi.org/10.1007/BF01685061
benzo(a)pyrene	50-32-8	PAH	Oncorhynchus mykiss	Chordata	Osteichthyes	6.04	11	0.693147	Niimi and Pallazo 1986	https://doi.org/10.1007/978-1-4613-8719-0_1
benzo(a)pyrene	50-32-8	PAH	Pontoporeia hoyi	Arthropoda	Crustacea	6.04	4	0.0384	Landrum 1988	https://doi.org/10.1016/0166-445X(88)90026-4
benzo(a)pyrene	50-32-8	PAH	Pontoporeia hoyi	Arthropoda	Crustacea	6.04	4	0.0408	Evans and Landrum 1989	https://doi.org/10.1016/S0380-1330(89)71513-6
benzo(a)pyrene	50-32-8	PAH	Pontoporeia hoyi	Arthropoda	Crustacea	6.04	4	0.0384	Landrum 1988	https://doi.org/10.1016/0166-445X(88)90026-4
benzo(a)pyrene	50-32-8	PAH	Stylodrius heringianus	Annelida	Polychaeta	6.04	4	0.321923	Frank et al. 1986	https://doi.org/10.1016/0045-6535(86)90025-1
benzo(b)fluoranthene	205-99-2	PAH	Elliptio complanata	Mollusca	Bivalvia	6.11	17	0.103	Gewurtz et. al. (2002)	https://doi.org/10.1007/s00244-002-1153-z
benzo(b)fluoranthene	205-99-2	PAH	Mytilus edulis	Mollusca	Bivalvia	6.11	15	0.0410146	Pruell et al. 1986	https://doi.org/10.1007/BF00392601
benzo(b)furan	271-89-6		Poecilia reticulata	Chordata	Osteichthyes	2.67	23	1.272	De Voogt et al. 1991	https://doi.org/10.1016/0166-445X(91)90015-2
benzo(b)naphto(2,3d)thiophene	243-46-9		Poecilia reticulata	Chordata	Osteichthyes	5.07	23	0.12	De Voogt et al. 1991	https://doi.org/10.1016/0166-445X(91)90015-2
benzo(b)thiophene	95-15-8		Poecilia reticulata	Chordata	Osteichthyes	3.12	23	3.36	De Voogt et al. 1991	https://doi.org/10.1016/0166-445X(91)90015-2
benzo(e)pyrene	192-97-2	PAH	Asellus aquaticus	Arthropoda	Crustacea	6.22	21	0.09	Van Hattum 1995	https://doi.org/10.1021/es9800479
benzo(e)pyrene	192-97-2	PAH	Mytilus edulis	Mollusca	Bivalvia	6.22	15	0.0481352	Pruell et al. 1986	https://doi.org/10.1007/BF00392601
benzo(g,h,i)perylene	191-24-2	PAH	Asellus aquaticus	Arthropoda	Crustacea	6.5	21	0.36	Van Hattum 1995	https://doi.org/10.1021/es9800479
benzo(g,h,i)perylene	191-24-2	PAH	Elliptio complanata	Mollusca	Bivalvia	6.5	17	0.08	Gewurtz et. al. (2002)	https://doi.org/10.1007/s00244-002-1153-z
benzo(g,h,i)perylene	191-24-2	PAH	Mytilus edulis	Mollusca	Bivalvia	6.5	15	0.0450096	Pruell et al. 1986	https://doi.org/10.1007/BF00392601
benzo(k)fluoranthene	207-08-9	PAH	Elliptio complanata	Mollusca	Bivalvia	6.11	17	0.037	Gewurtz et. al. (2002)	https://doi.org/10.1007/s00244-002-1153-z
benzo(k)fluoranthene	207-08-9	PAH	Mytilus edulis	Mollusca	Bivalvia	6.11	15	0.0582477	Pruell et al. 1986	https://doi.org/10.1007/BF00392601
benzotriazole	95-14-7		Gammarus pulex	Arthropoda	Crustacea	1.0416	21	5.488	Raths et al. 2022	https://doi.org/10.1111/gcb.16542
benzotriazole	95-14-7		Gammarus pulex	Arthropoda	Crustacea	1.0416	16	3.72	Raths et al. 2022	https://doi.org/10.1111/gcb.16542
benzotriazole	95-14-7		Gammarus pulex	Arthropoda	Crustacea	1.0416	11	2.631	Raths et al. 2022	https://doi.org/10.1111/gcb.16542
[truncated: 498 more rows]

## Sheet: Uptake - Gammarus pulex
X	CAS	ECHA	S	SSSS	SSS	log(Dow)	T [°C]	kuptake [L·kg-1·d-1]	source	DOI
[truncated: 48 more rows]

## Sheet: Elimination - Gammarus pulex
X	CAS	ECHA	S	SSSS	SSS	log(Dow)	T [°C]	kelimination [d-1]	source	DOI
[truncated: 48 more rows]
